# Supplementary material for: Pathogenomic analysis reveals clinically relevant epithelial-mesenchymal plasticity in esophageal squamous cell carcinoma
Source: Theranostics. 2026 Jan 14;16(7):3870–91. doi: 10.7150/thno.125381 (PMC12846784; doi:10.7150/thno.125381)
Supplement: Supplementary file 2 — Supplementary tables. [file thnov16p3870s2.xlsx]

## Sheet: Readme
Worksheet	Description	Note
Table S1	Clinical characteristics of three cohorts.	P-values were calculated using the Chi-squared test.
Table S2	Hazard ratios of pathological features.	P-values were calculated using the Wald test.
Table S3	Hazard ratio (Table S3A) and variable coefficient (Table S3A) enrichment results.	NESs and P-values were calculated using the R package ClusterProfiler.
Table S4	Pathology-pathway associations of XJ (Table S4A) and TCGA (Table S4B) cohort.	Correlations and P-values were calculated using the Spearman test. Combination P-values were calculated using the Edgington's method, and adjusted using the BH method.
Table S5	Disease-drug associations of high-risk ESCC subtype.	sRGES were calculated using the R package OCTAD.
Table S6	Disease-cellline assciations of high-risk ESCC subtype.	Correlations were calculated using the Spearman test.
Table S7	Target enrichment result of high-risk ESCC subtype.	Score and P-values were calculated using the R package OCTAD.
Table S8	Log fold-change (Table S8A) , hazard ratio (Table S8B) and major expressed cell (Table S8C) of ligand-receptor pairs.	Log fold-change and P-values were calculated using the R package Seurat.
Table S9	Expressed epithelial cell subtype of targets.	Log fold-change and P-values were calculated using the R package Seurat.

## Sheet: Table S1
n		78	50	125
Age (mean (SD))		63.53 (8.54)	57.56 (9.52)	59.62 (8.63)	<0.001
Gender (%)	female	17 (21.8)	8 (16.0)	39 ( 31.2)	0.078
	male	61 (78.2)	42 (84.0)	86 ( 68.8)
Tumor location (%)	lower	14 (17.9)	21 (42.0)	29 ( 23.2)	<0.001
	middle	36 (46.2)	19 (38.0)	77 ( 61.6)
	upper	28 (35.9)	10 (20.0)	19 ( 15.2)
Stage (%)	Stage I	4 ( 5.1)	3 ( 6.0)	0 ( 0.0)	<0.001
	Stage II	47 (60.3)	25 (50.0)	50 (40)
	Stage III	27 (34.6)	18 (36.0)	73 (58.4)
	Stage IV	0 ( 0.0)	4 ( 8.0)	2(1.6)
T stage (%)	T1	15 (19.2)	3 ( 6.0)	3 (2.4)	<0.001
	T2	21 (26.9)	14 (28.0)	19(15.2)
	T3	42 (53.8)	30 (60.0)	92(73.6)
	T4	0 ( 0.0)	3 ( 6.0)	11(8.8)
N stage (%)	N0	50 (64.1)	27 (54.0)	49(39.2)	0.011
	N1	19 (24.4)	16 (32.0)	45( 36.0)
	N2	9 (11.5)	4 ( 8.0)	24(19.2)
	N3	0 ( 0.0)	3 ( 6.0)	7 (5.6)
Adjuvant therapy (%)	no	60 (76.9)	39 (78.0)	125 (100.0)	<0.001
	yes	18 (23.1)	11 (22.0)	0 ( 0.0)
Overall survival months (mean (SD))		40.93 (21.48)	15.49 (13.37)	35.16 (29.95)	<0.001

## Sheet: Table S2
Feature	HR	HR_pvalue	HR_L95CI	HR_H95CI	C-index	C-index_SE	C-index_L95CI	C-index_H95CI	coef
T-T_edge_v1_NEdge_mean	1.12342	0.287822	0.90645	1.39233	0.533462	0.0351703	0.464528	0.602396	0.11638
T-T_edge_v2_NEdge_mean	1.18031	0.16249	0.935338	1.48944	0.553385	0.0369449	0.480973	0.625797	0.165777
T-T_edge_v3_NEdge_mean	1.20135	0.137614	0.942975	1.53051	0.566925	0.0379492	0.492544	0.641305	0.183443
T-T_edge_v4_NEdge_mean	1.20184	0.144131	0.939073	1.53814	0.574275	0.0388718	0.498086	0.650463	0.183856
T-T_edge_v5_NEdge_mean	1.18749	0.174056	0.926872	1.5214	0.575435	0.0391125	0.498775	0.652096	0.171845
T-T_edge_all_NEdge_mean	1.2021	0.144273	0.938923	1.53903	0.573308	0.0386444	0.497565	0.64905	0.184067
T-T_edge_v1_minEdgeLength_mean	0.96198	0.753141	0.755539	1.22483	0.513733	0.0350697	0.444996	0.58247	-0.0387616
T-T_edge_v2_minEdgeLength_mean	1.01042	0.932266	0.795607	1.28323	0.490716	0.035086	0.421947	0.559484	0.0103649
T-T_edge_v3_minEdgeLength_mean	1.03884	0.712268	0.848422	1.27199	0.509671	0.0374203	0.436327	0.583015	0.0381009
T-T_edge_v4_minEdgeLength_mean	1.05932	0.556537	0.874183	1.28367	0.530754	0.0373979	0.457454	0.604054	0.0576289
T-T_edge_v5_minEdgeLength_mean	1.08555	0.387145	0.901268	1.30752	0.544101	0.0365805	0.472403	0.615798	0.0820879
T-T_edge_all_minEdgeLength_mean	0.96198	0.753141	0.755539	1.22483	0.513733	0.0350697	0.444996	0.58247	-0.0387616
T-T_edge_v1_maxEdgeLength_mean	1.06944	0.605759	0.828777	1.37999	0.553385	0.03879	0.477356	0.629413	0.0671359
T-T_edge_v2_maxEdgeLength_mean	1.07355	0.577996	0.836044	1.37853	0.548936	0.0380896	0.47428	0.623592	0.0709729
T-T_edge_v3_maxEdgeLength_mean	1.09348	0.453652	0.865565	1.3814	0.541006	0.036969	0.468547	0.613465	0.0893626
T-T_edge_v4_maxEdgeLength_mean	1.05562	0.642247	0.840105	1.32641	0.54971	0.0367657	0.477649	0.621771	0.0541256
T-T_edge_v5_maxEdgeLength_mean	1.06786	0.598327	0.836435	1.36331	0.563443	0.0371005	0.490726	0.63616	0.0656534
T-T_edge_all_maxEdgeLength_mean	0.975426	0.829822	0.777418	1.22387	0.469246	0.0380533	0.394661	0.54383	-0.0248814
T-T_edge_v1_meanEdgeLength_mean	1.20202	0.0835404	0.975897	1.48054	0.606963	0.0381111	0.532266	0.681661	0.184003
T-T_edge_v2_meanEdgeLength_mean	1.18824	0.107234	0.963297	1.46572	0.601354	0.038551	0.525794	0.676914	0.172476
T-T_edge_v3_meanEdgeLength_mean	1.16782	0.162513	0.939347	1.45187	0.594391	0.038801	0.518341	0.670441	0.155142
T-T_edge_v4_meanEdgeLength_mean	1.16145	0.199333	0.924141	1.4597	0.592843	0.0380904	0.518186	0.667501	0.14967
T-T_edge_v5_meanEdgeLength_mean	1.16278	0.200202	0.923171	1.46458	0.592843	0.0375587	0.519228	0.666458	0.150816
T-T_edge_all_meanEdgeLength_mean	1.2097	0.134234	0.94292	1.55197	0.612379	0.0401396	0.533706	0.691053	0.190376
T-T_edge_v1_stdEdgeLength_mean	1.12827	0.277545	0.907419	1.40287	0.545841	0.0355423	0.476179	0.615504	0.120684
T-T_edge_v2_stdEdgeLength_mean	1.06275	0.61547	0.838089	1.34764	0.526112	0.0357774	0.455988	0.596236	0.0608624
T-T_edge_v3_stdEdgeLength_mean	0.985683	0.897206	0.791999	1.22673	0.499613	0.0353726	0.430283	0.568943	-0.0144206
T-T_edge_v4_stdEdgeLength_mean	0.915473	0.362572	0.756974	1.10716	0.546228	0.0360726	0.475526	0.616931	-0.0883142
T-T_edge_v5_stdEdgeLength_mean	0.893386	0.181032	0.757349	1.05386	0.586267	0.0367687	0.5142	0.658334	-0.112737
T-T_edge_all_stdEdgeLength_mean	1.05702	0.640383	0.837621	1.33388	0.533656	0.0353336	0.464402	0.602909	0.0554505
T-T_edge_v1_skewnessEdgeLength_mean	0.850099	0.107876	0.697415	1.03621	0.603675	0.0377864	0.529614	0.677736	-0.162402
T-T_edge_v2_skewnessEdgeLength_mean	0.863034	0.160637	0.702516	1.06023	0.588975	0.0373123	0.515843	0.662107	-0.147301
T-T_edge_v3_skewnessEdgeLength_mean	0.871687	0.243951	0.691893	1.0982	0.577176	0.0381985	0.502307	0.652045	-0.137325
T-T_edge_v4_skewnessEdgeLength_mean	0.877543	0.287738	0.689725	1.11651	0.572147	0.0386818	0.496331	0.647963	-0.130629
T-T_edge_v5_skewnessEdgeLength_mean	0.86947	0.252022	0.684406	1.10457	0.575435	0.0393947	0.498222	0.652649	-0.139871
T-T_edge_all_skewnessEdgeLength_mean	0.810999	0.0585747	0.652741	1.00763	0.6147	0.0390185	0.538224	0.691176	-0.209489
T-T_edge_v1_kurtosisEdgeLength_mean	0.862726	0.232525	0.677013	1.09938	0.584526	0.0371955	0.511623	0.657429	-0.147658
T-T_edge_v2_kurtosisEdgeLength_mean	0.938506	0.608061	0.736373	1.19612	0.552998	0.0366444	0.481175	0.624821	-0.0634661
T-T_edge_v3_kurtosisEdgeLength_mean	0.981308	0.869846	0.783041	1.22978	0.5294	0.0357335	0.459363	0.599438	-0.0188688
T-T_edge_v4_kurtosisEdgeLength_mean	1.02069	0.842316	0.834225	1.24882	0.495551	0.0348334	0.427278	0.563825	0.0204748
T-T_edge_v5_kurtosisEdgeLength_mean	1.05452	0.554103	0.884462	1.25727	0.537331	0.0346698	0.469378	0.605284	0.053084
T-T_edge_all_kurtosisEdgeLength_mean	0.900472	0.410439	0.701548	1.1558	0.5706	0.0357539	0.500522	0.640677	-0.104837
I-I_edge_v1_NEdge_mean	0.927627	0.533005	0.732486	1.17475	0.530948	0.0394719	0.453583	0.608313	-0.0751257
I-I_edge_v2_NEdge_mean	0.946163	0.664362	0.736888	1.21487	0.527853	0.0404458	0.448579	0.607127	-0.0553406
I-I_edge_v3_NEdge_mean	0.962039	0.766789	0.744936	1.24241	0.525725	0.040471	0.446402	0.605049	-0.0387004
I-I_edge_v4_NEdge_mean	0.97455	0.844763	0.752897	1.26146	0.524565	0.04037	0.44544	0.60369	-0.0257795
I-I_edge_v5_NEdge_mean	0.983956	0.902572	0.759462	1.27481	0.52147	0.0401701	0.442737	0.600203	-0.0161744
I-I_edge_all_NEdge_mean	0.968078	0.804675	0.74859	1.25192	0.525919	0.0404021	0.446731	0.605107	-0.0324426
I-I_edge_v1_minEdgeLength_mean	1.10815	0.258773	0.927245	1.32435	0.521083	0.0413785	0.439981	0.602185	0.102694
I-I_edge_v2_minEdgeLength_mean	1.20273	0.101446	0.964352	1.50003	0.53617	0.0413624	0.4551	0.61724	0.184593
I-I_edge_v3_minEdgeLength_mean	1.14329	0.269615	0.901375	1.45012	0.527273	0.0396328	0.449593	0.604953	0.133908
I-I_edge_v4_minEdgeLength_mean	1.08028	0.546754	0.840366	1.38868	0.5147	0.0390815	0.4381	0.5913	0.0772164
I-I_edge_v5_minEdgeLength_mean	1.07007	0.587291	0.83793	1.36651	0.512573	0.0390141	0.436105	0.58904	0.0677195
I-I_edge_all_minEdgeLength_mean	1.10815	0.258773	0.927245	1.32435	0.521083	0.0413785	0.439981	0.602185	0.102694
I-I_edge_v1_maxEdgeLength_mean	0.857715	0.125532	0.704796	1.04381	0.548162	0.0400086	0.469746	0.626579	-0.153483
I-I_edge_v2_maxEdgeLength_mean	0.787685	0.0351763	0.630822	0.983553	0.551257	0.0409746	0.470947	0.631567	-0.238657
I-I_edge_v3_maxEdgeLength_mean	0.791674	0.058937	0.621244	1.00886	0.544101	0.0405658	0.464592	0.623609	-0.233606
I-I_edge_v4_maxEdgeLength_mean	0.929165	0.55087	0.72987	1.18288	0.515087	0.0407715	0.435175	0.594999	-0.0734688
I-I_edge_v5_maxEdgeLength_mean	0.963132	0.725599	0.780878	1.18792	0.517408	0.0398522	0.439298	0.595519	-0.0375652
I-I_edge_all_maxEdgeLength_mean	0.870227	0.154808	0.718573	1.05389	0.545261	0.0411189	0.464668	0.625854	-0.139001
I-I_edge_v1_meanEdgeLength_mean	1.07314	0.569221	0.841575	1.36843	0.493037	0.041213	0.412259	0.573814	0.0705909
I-I_edge_v2_meanEdgeLength_mean	1.08136	0.52685	0.848705	1.3778	0.511605	0.0403903	0.43244	0.59077	0.0782208
I-I_edge_v3_meanEdgeLength_mean	1.08478	0.505911	0.853515	1.37871	0.513153	0.0385051	0.437683	0.588623	0.081379
I-I_edge_v4_meanEdgeLength_mean	1.07421	0.567887	0.840247	1.37332	0.51354	0.0388324	0.437428	0.589651	0.0715849
I-I_edge_v5_meanEdgeLength_mean	1.08878	0.501557	0.849579	1.39534	0.5147	0.0385606	0.439121	0.590279	0.0850612
I-I_edge_all_meanEdgeLength_mean	0.956147	0.720648	0.747789	1.22256	0.520116	0.0397303	0.442245	0.597987	-0.0448441
I-I_edge_v1_stdEdgeLength_mean	0.923944	0.42535	0.760644	1.1223	0.531915	0.0382976	0.456852	0.606978	-0.0791033
I-I_edge_v2_stdEdgeLength_mean	0.816366	0.0496409	0.666666	0.999682	0.555319	0.0424487	0.47212	0.638519	-0.202892
I-I_edge_v3_stdEdgeLength_mean	0.829843	0.116349	0.657492	1.04737	0.530174	0.0405712	0.450655	0.609694	-0.186518
I-I_edge_v4_stdEdgeLength_mean	0.895311	0.384689	0.697736	1.14883	0.505609	0.0402429	0.426733	0.584485	-0.110584
I-I_edge_v5_stdEdgeLength_mean	0.906124	0.397172	0.721243	1.1384	0.513346	0.0393945	0.436133	0.590559	-0.0985795
I-I_edge_all_stdEdgeLength_mean	0.913922	0.337779	0.760292	1.0986	0.527853	0.0419245	0.445681	0.610025	-0.0900099
I-I_edge_v1_skewnessEdgeLength_mean	0.915542	0.476004	0.718286	1.16697	0.51528	0.0396	0.437664	0.592897	-0.0882394
I-I_edge_v2_skewnessEdgeLength_mean	0.933045	0.569927	0.734642	1.18503	0.511605	0.0384543	0.436235	0.586976	-0.0693021
I-I_edge_v3_skewnessEdgeLength_mean	0.964879	0.764531	0.763611	1.21919	0.492456	0.0390258	0.415966	0.568947	-0.035753
I-I_edge_v4_skewnessEdgeLength_mean	0.957215	0.714471	0.757312	1.20989	0.519923	0.0391714	0.443147	0.596699	-0.0437271
I-I_edge_v5_skewnessEdgeLength_mean	0.981575	0.874965	0.778616	1.23744	0.508704	0.03812	0.433989	0.583419	-0.0185972
I-I_edge_all_skewnessEdgeLength_mean	0.972869	0.816311	0.771371	1.227	0.498839	0.0389235	0.422549	0.57513	-0.0275058
I-I_edge_v1_kurtosisEdgeLength_mean	0.959309	0.724713	0.76129	1.20884	0.513733	0.0387694	0.437745	0.589721	-0.0415421
I-I_edge_v2_kurtosisEdgeLength_mean	0.992361	0.944935	0.798306	1.23359	0.512379	0.0369779	0.439902	0.584856	-0.00766807
I-I_edge_v3_kurtosisEdgeLength_mean	0.955207	0.699916	0.756645	1.20588	0.553191	0.0382631	0.478196	0.628187	-0.0458269
I-I_edge_v4_kurtosisEdgeLength_mean	1.02292	0.840888	0.819923	1.27617	0.492456	0.0358776	0.422136	0.562777	0.0226577
I-I_edge_v5_kurtosisEdgeLength_mean	1.01437	0.905976	0.800526	1.28534	0.483172	0.0336569	0.417205	0.54914	0.0142679
I-I_edge_all_kurtosisEdgeLength_mean	1.02661	0.81368	0.8252	1.27718	0.480271	0.0407326	0.400435	0.560107	0.0262609
S-S_edge_v1_NEdge_mean	1.10732	0.408686	0.86945	1.41028	0.555126	0.0393756	0.47795	0.632302	0.101946
S-S_edge_v2_NEdge_mean	1.09834	0.416899	0.875766	1.37747	0.57176	0.0370257	0.49919	0.64433	0.0937962
S-S_edge_v3_NEdge_mean	1.08473	0.472679	0.868799	1.35433	0.557447	0.0361216	0.486648	0.628245	0.0813311
S-S_edge_v4_NEdge_mean	1.06245	0.596793	0.848868	1.32976	0.531141	0.0366987	0.459212	0.603071	0.0605754
S-S_edge_v5_NEdge_mean	1.03476	0.766817	0.825589	1.29692	0.514507	0.0386896	0.438675	0.590338	0.0341672
S-S_edge_all_NEdge_mean	1.06565	0.576517	0.852522	1.33205	0.537331	0.0364245	0.465939	0.608723	0.0635817
S-S_edge_v1_minEdgeLength_mean	0.94598	0.629133	0.755098	1.18512	0.507737	0.0378787	0.433495	0.581979	-0.0555338
S-S_edge_v2_minEdgeLength_mean	1.01618	0.861494	0.848523	1.21696	0.529981	0.0398836	0.451809	0.608153	0.0160509
S-S_edge_v3_minEdgeLength_mean	1.036	0.701072	0.864857	1.241	0.540426	0.0385538	0.46486	0.615991	0.0353629
S-S_edge_v4_minEdgeLength_mean	1.07632	0.425385	0.898266	1.28966	0.548356	0.038048	0.473782	0.62293	0.0735447
S-S_edge_v5_minEdgeLength_mean	1.08362	0.401187	0.898357	1.3071	0.557834	0.0373156	0.484695	0.630972	0.0803099
S-S_edge_all_minEdgeLength_mean	0.94598	0.629133	0.755098	1.18512	0.507737	0.0378787	0.433495	0.581979	-0.0555338
S-S_edge_v1_maxEdgeLength_mean	0.981127	0.830153	0.824358	1.16771	0.511605	0.0355096	0.442007	0.581204	-0.0190538
S-S_edge_v2_maxEdgeLength_mean	0.999211	0.993301	0.831162	1.20124	0.513346	0.0403201	0.434319	0.592374	-0.000788828
S-S_edge_v3_maxEdgeLength_mean	0.999157	0.993044	0.826577	1.20777	0.520503	0.0416328	0.438903	0.602103	-0.000843449
S-S_edge_v4_maxEdgeLength_mean	0.960413	0.63267	0.813816	1.13342	0.514507	0.0401297	0.435853	0.593161	-0.0403916
S-S_edge_v5_maxEdgeLength_mean	0.924653	0.333839	0.788826	1.08387	0.54236	0.0413416	0.46133	0.623389	-0.0783364
S-S_edge_all_maxEdgeLength_mean	0.968579	0.70081	0.82302	1.13988	0.528433	0.0395779	0.450861	0.606006	-0.0319249
S-S_edge_v1_meanEdgeLength_mean	1.08789	0.412055	0.889548	1.33046	0.560155	0.0353582	0.490853	0.629457	0.0842407
S-S_edge_v2_meanEdgeLength_mean	1.11391	0.304891	0.906466	1.36884	0.56383	0.0347413	0.495737	0.631923	0.10788
S-S_edge_v3_meanEdgeLength_mean	1.10853	0.3426	0.896052	1.3714	0.567311	0.0352901	0.498143	0.63648	0.103039
S-S_edge_v4_meanEdgeLength_mean	1.12756	0.281278	0.906346	1.40277	0.566538	0.0350041	0.49793	0.635146	0.120056
S-S_edge_v5_meanEdgeLength_mean	1.11897	0.306254	0.90219	1.38783	0.562089	0.0353789	0.492746	0.631432	0.112407
S-S_edge_all_meanEdgeLength_mean	1.07245	0.552975	0.851199	1.3512	0.545648	0.0376201	0.471913	0.619383	0.0699425
S-S_edge_v1_stdEdgeLength_mean	1.16271	0.214193	0.916566	1.47495	0.554545	0.0370052	0.482015	0.627076	0.15075
S-S_edge_v2_stdEdgeLength_mean	1.11599	0.379771	0.873586	1.42566	0.541006	0.0382054	0.466123	0.615888	0.109743
S-S_edge_v3_stdEdgeLength_mean	1.01062	0.921046	0.820125	1.24536	0.50793	0.0404312	0.428685	0.587175	0.0105622
S-S_edge_v4_stdEdgeLength_mean	0.94074	0.501493	0.787241	1.12417	0.537718	0.0385691	0.462122	0.613313	-0.0610882
S-S_edge_v5_stdEdgeLength_mean	0.924711	0.387331	0.774342	1.10428	0.559961	0.0360341	0.489334	0.630588	-0.0782745
S-S_edge_all_stdEdgeLength_mean	1.14158	0.294542	0.891207	1.4623	0.536944	0.0373768	0.463685	0.610202	0.132416
S-S_edge_v1_skewnessEdgeLength_mean	0.897317	0.301809	0.730516	1.1022	0.571373	0.034863	0.503042	0.639705	-0.108346
S-S_edge_v2_skewnessEdgeLength_mean	0.867035	0.212688	0.692762	1.08515	0.566538	0.0349197	0.498095	0.63498	-0.142676
S-S_edge_v3_skewnessEdgeLength_mean	0.862041	0.211975	0.682791	1.08835	0.566538	0.0348293	0.498272	0.634803	-0.148453
S-S_edge_v4_skewnessEdgeLength_mean	0.854109	0.195121	0.672832	1.08423	0.574275	0.035376	0.504938	0.643612	-0.157696
S-S_edge_v5_skewnessEdgeLength_mean	0.876002	0.277974	0.689659	1.11269	0.568279	0.0361839	0.497358	0.639199	-0.132386
S-S_edge_all_skewnessEdgeLength_mean	0.901527	0.373436	0.717529	1.13271	0.558414	0.0372724	0.48536	0.631468	-0.103665
S-S_edge_v1_kurtosisEdgeLength_mean	0.876639	0.270021	0.693773	1.1077	0.566731	0.0354234	0.497301	0.636161	-0.131661
S-S_edge_v2_kurtosisEdgeLength_mean	0.894937	0.367471	0.702994	1.13929	0.559188	0.0362245	0.488188	0.630188	-0.111002
S-S_edge_v3_kurtosisEdgeLength_mean	1.13794	0.253445	0.911604	1.42047	0.535203	0.0373259	0.462044	0.608362	0.129219
S-S_edge_v4_kurtosisEdgeLength_mean	1.20543	0.112217	0.957224	1.51798	0.572921	0.0368801	0.500636	0.645206	0.186832
S-S_edge_v5_kurtosisEdgeLength_mean	1.16118	0.209375	0.919535	1.46632	0.567698	0.0355248	0.49807	0.637327	0.149434
S-S_edge_all_kurtosisEdgeLength_mean	0.889947	0.359961	0.693349	1.14229	0.536944	0.0393796	0.45976	0.614128	-0.116594
T-I_edge_v1_NEdge_mean	0.96545	0.765367	0.766382	1.21623	0.481238	0.0359911	0.410695	0.55178	-0.0351608
T-I_edge_v2_NEdge_mean	0.96006	0.731551	0.760619	1.2118	0.491876	0.0358939	0.421524	0.562228	-0.0407595
T-I_edge_v3_NEdge_mean	0.957312	0.714139	0.758015	1.20901	0.496132	0.0356358	0.426285	0.565978	-0.0436256
T-I_edge_v4_NEdge_mean	0.955324	0.701258	0.756376	1.2066	0.496518	0.0356889	0.426568	0.566469	-0.0457052
T-I_edge_v5_NEdge_mean	0.954026	0.692691	0.755425	1.20484	0.499226	0.0356906	0.429273	0.56918	-0.0470646
T-I_edge_all_NEdge_mean	0.957668	0.715753	0.758763	1.20872	0.491683	0.0356397	0.421829	0.561537	-0.043254
T-I_edge_v1_minEdgeLength_mean	1.05027	0.604788	0.872231	1.26465	0.531141	0.0370814	0.458462	0.603821	0.0490468
T-I_edge_v2_minEdgeLength_mean	1.08318	0.422825	0.890941	1.31689	0.543714	0.0363437	0.47248	0.614947	0.0798994
T-I_edge_v3_minEdgeLength_mean	1.11713	0.292658	0.908887	1.37308	0.54913	0.0361751	0.478226	0.620033	0.11076
T-I_edge_v4_minEdgeLength_mean	1.12752	0.275811	0.908611	1.39918	0.543327	0.0361717	0.47243	0.614223	0.120022
T-I_edge_v5_minEdgeLength_mean	1.15778	0.21261	0.919552	1.45772	0.551838	0.0365995	0.480102	0.623573	0.146503
T-I_edge_all_minEdgeLength_mean	1.05027	0.604788	0.872231	1.26465	0.531141	0.0370814	0.458462	0.603821	0.0490468
T-I_edge_v1_maxEdgeLength_mean	0.982058	0.859804	0.803308	1.20058	0.491489	0.0388178	0.415407	0.567572	-0.0181054
T-I_edge_v2_maxEdgeLength_mean	0.934991	0.493667	0.771288	1.13344	0.517408	0.0387265	0.441504	0.593312	-0.0672188
T-I_edge_v3_maxEdgeLength_mean	0.936641	0.526173	0.765022	1.14676	0.524371	0.0395249	0.446902	0.60184	-0.0654555
T-I_edge_v4_maxEdgeLength_mean	0.869366	0.178759	0.708893	1.06617	0.535203	0.0396539	0.457481	0.612925	-0.139991
T-I_edge_v5_maxEdgeLength_mean	0.877381	0.185074	0.723053	1.06465	0.523404	0.0390768	0.446814	0.599995	-0.130813
T-I_edge_all_maxEdgeLength_mean	0.982923	0.863912	0.807197	1.19691	0.489555	0.0383822	0.414326	0.564784	-0.0172242
T-I_edge_v1_meanEdgeLength_mean	1.10998	0.369899	0.883615	1.39434	0.555899	0.0350845	0.487134	0.624665	0.104342
T-I_edge_v2_meanEdgeLength_mean	1.07465	0.515716	0.864928	1.33523	0.547195	0.0358896	0.476852	0.617539	0.0719964
T-I_edge_v3_meanEdgeLength_mean	1.0903	0.452079	0.870327	1.36587	0.545841	0.0373785	0.472579	0.619103	0.0864531
T-I_edge_v4_meanEdgeLength_mean	1.08863	0.472177	0.86365	1.37222	0.560348	0.0379933	0.485881	0.634815	0.0849203
T-I_edge_v5_meanEdgeLength_mean	1.10873	0.407597	0.868432	1.41552	0.563443	0.0382207	0.48853	0.638356	0.103214
T-I_edge_all_meanEdgeLength_mean	1.07758	0.512586	0.861629	1.34766	0.556093	0.0371188	0.48334	0.628846	0.0747212
T-I_edge_v1_stdEdgeLength_mean	0.990239	0.920006	0.817709	1.19917	0.532302	0.0367775	0.460218	0.604386	-0.00980916
T-I_edge_v2_stdEdgeLength_mean	0.957623	0.64679	0.795717	1.15247	0.543327	0.0354578	0.47383	0.612824	-0.0433011
T-I_edge_v3_stdEdgeLength_mean	0.948745	0.602203	0.778443	1.1563	0.546228	0.0354505	0.476745	0.615711	-0.052615
T-I_edge_v4_stdEdgeLength_mean	0.900377	0.297893	0.738945	1.09707	0.559961	0.0359468	0.489506	0.630417	-0.104942
T-I_edge_v5_stdEdgeLength_mean	0.86718	0.181307	0.703661	1.0687	0.564217	0.0356883	0.494268	0.634166	-0.142509
T-I_edge_all_stdEdgeLength_mean	0.997963	0.983645	0.821229	1.21273	0.534236	0.0367926	0.462122	0.60635	-0.0020386
T-I_edge_v1_skewnessEdgeLength_mean	0.894654	0.384766	0.696042	1.14994	0.555126	0.0344268	0.487649	0.622602	-0.111318
T-I_edge_v2_skewnessEdgeLength_mean	0.973106	0.821792	0.767596	1.23364	0.512186	0.0362678	0.441101	0.583271	-0.0272626
T-I_edge_v3_skewnessEdgeLength_mean	0.955539	0.719212	0.745706	1.22442	0.52147	0.0405118	0.442067	0.600873	-0.0454799
T-I_edge_v4_skewnessEdgeLength_mean	0.993111	0.957164	0.771705	1.27804	0.527079	0.0418299	0.445093	0.609066	-0.00691264
T-I_edge_v5_skewnessEdgeLength_mean	0.993854	0.961354	0.7745	1.27533	0.538298	0.0422631	0.455462	0.621134	-0.00616505
T-I_edge_all_skewnessEdgeLength_mean	0.94683	0.650804	0.747359	1.19954	0.553772	0.0401136	0.475149	0.632394	-0.0546356
T-I_edge_v1_kurtosisEdgeLength_mean	0.970816	0.819797	0.752434	1.25258	0.49942	0.0400531	0.420916	0.577924	-0.0296181
T-I_edge_v2_kurtosisEdgeLength_mean	0.932848	0.571115	0.733411	1.18652	0.492843	0.0387717	0.416851	0.568836	-0.0695126
T-I_edge_v3_kurtosisEdgeLength_mean	0.954957	0.704447	0.752595	1.21173	0.489942	0.0410307	0.409522	0.570362	-0.0460886
T-I_edge_v4_kurtosisEdgeLength_mean	0.952414	0.686788	0.751453	1.20712	0.479691	0.042826	0.395752	0.563629	-0.0487555
T-I_edge_v5_kurtosisEdgeLength_mean	0.93676	0.593454	0.736993	1.19068	0.483366	0.0426122	0.399846	0.566886	-0.0653281
T-I_edge_all_kurtosisEdgeLength_mean	1.02607	0.831464	0.80957	1.30046	0.541006	0.0418952	0.458891	0.62312	0.0257332
T-S_edge_v1_NEdge_mean	0.926505	0.530092	0.73006	1.17581	0.545068	0.0363552	0.473811	0.616324	-0.0763359
T-S_edge_v2_NEdge_mean	0.931984	0.555271	0.737501	1.17775	0.535397	0.0352333	0.466339	0.604454	-0.07044
T-S_edge_v3_NEdge_mean	0.931245	0.549186	0.737624	1.17569	0.53617	0.0346785	0.4682	0.60414	-0.0712333
T-S_edge_v4_NEdge_mean	0.927478	0.526791	0.7346	1.171	0.537718	0.0340871	0.470907	0.604528	-0.0752864
T-S_edge_v5_NEdge_mean	0.922552	0.498589	0.730454	1.16517	0.541586	0.033631	0.475669	0.607503	-0.0806119
T-S_edge_all_NEdge_mean	0.927062	0.526872	0.733217	1.17215	0.540426	0.0347763	0.472264	0.608587	-0.0757351
T-S_edge_v1_minEdgeLength_mean	1.05561	0.53952	0.888008	1.25486	0.537137	0.0372671	0.464094	0.610181	0.0541233
T-S_edge_v2_minEdgeLength_mean	1.06506	0.455063	0.902713	1.25661	0.539458	0.0359928	0.468913	0.610004	0.0630323
T-S_edge_v3_minEdgeLength_mean	1.11476	0.176879	0.952146	1.30515	0.576596	0.0340198	0.509917	0.643275	0.108642
T-S_edge_v4_minEdgeLength_mean	1.11993	0.17295	0.951577	1.31808	0.577176	0.0330203	0.512456	0.641896	0.113269
T-S_edge_v5_minEdgeLength_mean	1.13177	0.154599	0.954418	1.34209	0.576402	0.0332488	0.511235	0.64157	0.123786
T-S_edge_all_minEdgeLength_mean	1.05561	0.53952	0.888008	1.25486	0.537137	0.0372671	0.464094	0.610181	0.0541233
T-S_edge_v1_maxEdgeLength_mean	1.05628	0.635341	0.842356	1.32454	0.523211	0.0388294	0.447105	0.599317	0.0547566
T-S_edge_v2_maxEdgeLength_mean	1.01703	0.888627	0.802921	1.28824	0.513346	0.037418	0.440007	0.586685	0.0168902
T-S_edge_v3_maxEdgeLength_mean	0.949183	0.632887	0.766324	1.17568	0.485493	0.0372641	0.412456	0.558531	-0.0521536
T-S_edge_v4_maxEdgeLength_mean	0.955092	0.671332	0.772456	1.18091	0.505609	0.0379429	0.431241	0.579977	-0.0459471
T-S_edge_v5_maxEdgeLength_mean	0.981315	0.85711	0.799167	1.20498	0.501161	0.0368931	0.42885	0.573471	-0.0188621
T-S_edge_all_maxEdgeLength_mean	1.05325	0.650997	0.841222	1.31872	0.512959	0.0381632	0.438159	0.587759	0.0518815
T-S_edge_v1_meanEdgeLength_mean	1.2048	0.0294291	1.0188	1.42476	0.617021	0.0352033	0.548023	0.68602	0.186315
T-S_edge_v2_meanEdgeLength_mean	1.20733	0.0380092	1.01048	1.44253	0.60619	0.0361958	0.535246	0.677133	0.188412
T-S_edge_v3_meanEdgeLength_mean	1.23061	0.0311413	1.01898	1.48618	0.615861	0.0374526	0.542454	0.689268	0.207506
T-S_edge_v4_meanEdgeLength_mean	1.21655	0.0476435	1.00204	1.47698	0.616634	0.0372344	0.543655	0.689614	0.196019
T-S_edge_v5_meanEdgeLength_mean	1.23917	0.0457989	1.00401	1.5294	0.610638	0.036886	0.538342	0.682935	0.21444
T-S_edge_all_meanEdgeLength_mean	1.26299	0.0194999	1.03829	1.53633	0.626692	0.0376698	0.55286	0.700525	0.233483
T-S_edge_v1_stdEdgeLength_mean	0.937543	0.479867	0.783956	1.12122	0.554739	0.0375561	0.481129	0.628349	-0.0644925
T-S_edge_v2_stdEdgeLength_mean	0.907357	0.237935	0.772072	1.06635	0.594971	0.0365042	0.523423	0.666519	-0.0972197
T-S_edge_v3_stdEdgeLength_mean	0.868036	0.0918937	0.73632	1.02331	0.613926	0.0360768	0.543216	0.684637	-0.141522
T-S_edge_v4_stdEdgeLength_mean	0.872926	0.100789	0.742137	1.02676	0.615667	0.0354993	0.546089	0.685246	-0.135905
T-S_edge_v5_stdEdgeLength_mean	0.882294	0.131538	0.749773	1.03824	0.610832	0.0354949	0.541262	0.680402	-0.12523
T-S_edge_all_stdEdgeLength_mean	0.928663	0.406236	0.779843	1.10588	0.573501	0.0366683	0.501631	0.645371	-0.0740095
T-S_edge_v1_skewnessEdgeLength_mean	0.730284	0.00485951	0.586797	0.908858	0.606383	0.0371608	0.533548	0.679218	-0.314321
T-S_edge_v2_skewnessEdgeLength_mean	0.743028	0.0128998	0.587932	0.939038	0.600967	0.0368712	0.5287	0.673235	-0.297021
T-S_edge_v3_skewnessEdgeLength_mean	0.754849	0.0206605	0.594857	0.957871	0.603482	0.0372261	0.530519	0.676445	-0.281238
T-S_edge_v4_skewnessEdgeLength_mean	0.759379	0.0351435	0.587819	0.981011	0.613733	0.0373361	0.540554	0.686912	-0.275254
T-S_edge_v5_skewnessEdgeLength_mean	0.797897	0.0822134	0.618543	1.02926	0.613346	0.036852	0.541116	0.685576	-0.225776
T-S_edge_all_skewnessEdgeLength_mean	0.694736	0.00557335	0.536998	0.898809	0.62882	0.0382482	0.553854	0.703787	-0.364223
T-S_edge_v1_kurtosisEdgeLength_mean	1.13115	0.274796	0.906705	1.41117	0.573694	0.0397371	0.49581	0.651579	0.123239
T-S_edge_v2_kurtosisEdgeLength_mean	1.3261	0.0176701	1.0503	1.67433	0.604255	0.0379121	0.529948	0.678563	0.282244
T-S_edge_v3_kurtosisEdgeLength_mean	1.31532	0.0252979	1.03451	1.67237	0.608511	0.037874	0.534278	0.682744	0.274083
T-S_edge_v4_kurtosisEdgeLength_mean	1.28635	0.0491871	1.0009	1.65321	0.607544	0.0372883	0.534458	0.680629	0.251808
T-S_edge_v5_kurtosisEdgeLength_mean	1.22062	0.118235	0.950511	1.56748	0.605803	0.0373675	0.532562	0.679043	0.199357
T-S_edge_all_kurtosisEdgeLength_mean	1.36646	0.0149311	1.0627	1.75706	0.619342	0.0383641	0.544149	0.694536	0.312226
I-S_edge_v1_NEdge_mean	0.944925	0.618457	0.756094	1.18091	0.523985	0.0387577	0.44802	0.59995	-0.0566501
I-S_edge_v2_NEdge_mean	0.913761	0.417875	0.734636	1.13656	0.550677	0.0370872	0.477986	0.623368	-0.0901861
I-S_edge_v3_NEdge_mean	0.910008	0.39836	0.731141	1.13263	0.557447	0.0376837	0.483587	0.631307	-0.094302
I-S_edge_v4_NEdge_mean	0.917414	0.449393	0.733787	1.14699	0.55029	0.0386574	0.474522	0.626059	-0.086196
I-S_edge_v5_NEdge_mean	0.927598	0.519237	0.738079	1.16578	0.546422	0.0393657	0.469265	0.623578	-0.0751567
I-S_edge_all_NEdge_mean	0.918619	0.446674	0.738222	1.1431	0.554739	0.037425	0.481386	0.628092	-0.0848837
I-S_edge_v1_minEdgeLength_mean	1.08503	0.370395	0.907593	1.29716	0.507157	0.041762	0.425303	0.58901	0.0816082
I-S_edge_v2_minEdgeLength_mean	1.14177	0.173439	0.943353	1.38193	0.528433	0.0413341	0.447418	0.609448	0.132582
I-S_edge_v3_minEdgeLength_mean	1.1913	0.0860627	0.975483	1.45486	0.548162	0.0393145	0.471106	0.625219	0.175043
I-S_edge_v4_minEdgeLength_mean	1.19344	0.0822653	0.977634	1.45688	0.552805	0.0383275	0.477683	0.627927	0.176839
I-S_edge_v5_minEdgeLength_mean	1.20849	0.0755181	0.980726	1.48915	0.559961	0.0377878	0.485897	0.634026	0.189371
I-S_edge_all_minEdgeLength_mean	1.08503	0.370395	0.907593	1.29716	0.507157	0.041762	0.425303	0.58901	0.0816082
I-S_edge_v1_maxEdgeLength_mean	0.976736	0.798698	0.815105	1.17042	0.525725	0.0383512	0.450557	0.600894	-0.0235389
I-S_edge_v2_maxEdgeLength_mean	0.958642	0.640586	0.802877	1.14463	0.519536	0.0393391	0.442431	0.596641	-0.042238
I-S_edge_v3_maxEdgeLength_mean	0.910043	0.337728	0.750525	1.10347	0.540812	0.0392373	0.463907	0.617717	-0.0942632
I-S_edge_v4_maxEdgeLength_mean	0.890969	0.237356	0.735697	1.07901	0.538298	0.0402075	0.459491	0.617105	-0.115446
I-S_edge_v5_maxEdgeLength_mean	0.850733	0.120371	0.693747	1.04324	0.537718	0.0399691	0.459378	0.616057	-0.161657
I-S_edge_all_maxEdgeLength_mean	0.979613	0.824113	0.816897	1.17474	0.526306	0.0395987	0.448692	0.603919	-0.0205982
I-S_edge_v1_meanEdgeLength_mean	1.18342	0.19308	0.918332	1.52502	0.534429	0.039	0.457989	0.610869	0.168406
I-S_edge_v2_meanEdgeLength_mean	1.31049	0.035201	1.01893	1.68548	0.552805	0.0384859	0.477372	0.628237	0.270401
I-S_edge_v3_meanEdgeLength_mean	1.32743	0.0151102	1.05629	1.66816	0.578723	0.0368945	0.50641	0.651037	0.283241
I-S_edge_v4_meanEdgeLength_mean	1.31262	0.0140573	1.05646	1.6309	0.590135	0.0363604	0.518869	0.661402	0.272028
I-S_edge_v5_meanEdgeLength_mean	1.27124	0.0246684	1.03109	1.56732	0.593037	0.0363904	0.521712	0.664362	0.239991
I-S_edge_all_meanEdgeLength_mean	1.31911	0.0271789	1.03171	1.68658	0.579304	0.0390721	0.502722	0.655885	0.276961
I-S_edge_v1_stdEdgeLength_mean	0.965427	0.720023	0.796459	1.17024	0.523211	0.0396067	0.445582	0.60084	-0.0351843
I-S_edge_v2_stdEdgeLength_mean	0.915149	0.284732	0.777926	1.07658	0.555319	0.038925	0.479026	0.631612	-0.0886685
I-S_edge_v3_stdEdgeLength_mean	0.83454	0.0438444	0.699941	0.995022	0.575048	0.0364585	0.50359	0.646507	-0.180875
I-S_edge_v4_stdEdgeLength_mean	0.845201	0.0567612	0.710916	1.00485	0.590522	0.0365812	0.518823	0.662221	-0.168181
I-S_edge_v5_stdEdgeLength_mean	0.838197	0.0544798	0.700195	1.0034	0.581238	0.0358699	0.510933	0.651543	-0.176502
I-S_edge_all_stdEdgeLength_mean	0.981991	0.852312	0.810988	1.18905	0.514894	0.041463	0.433626	0.596161	-0.0181735
I-S_edge_v1_skewnessEdgeLength_mean	0.849643	0.207104	0.659627	1.0944	0.546228	0.0375247	0.47268	0.619777	-0.162939
I-S_edge_v2_skewnessEdgeLength_mean	0.777069	0.0539759	0.601238	1.00432	0.558027	0.0391305	0.481331	0.634723	-0.252227
I-S_edge_v3_skewnessEdgeLength_mean	0.775623	0.0391202	0.609268	0.987399	0.570019	0.0380433	0.495454	0.644584	-0.254089
I-S_edge_v4_skewnessEdgeLength_mean	0.831538	0.11959	0.659168	1.04898	0.567311	0.0380695	0.492695	0.641928	-0.184479
I-S_edge_v5_skewnessEdgeLength_mean	0.891359	0.332516	0.70637	1.12479	0.538104	0.0376572	0.464296	0.611912	-0.115008
I-S_edge_all_skewnessEdgeLength_mean	0.794589	0.0693857	0.619958	1.01841	0.576402	0.0365349	0.504794	0.648011	-0.229931
I-S_edge_v1_kurtosisEdgeLength_mean	0.967981	0.803718	0.748883	1.25118	0.519342	0.0394739	0.441974	0.596711	-0.0325426
I-S_edge_v2_kurtosisEdgeLength_mean	1.29516	0.0351497	1.01817	1.6475	0.604449	0.0350436	0.535763	0.673134	0.258631
I-S_edge_v3_kurtosisEdgeLength_mean	1.22136	0.102707	0.960593	1.55292	0.586267	0.0371108	0.51353	0.659004	0.199967
I-S_edge_v4_kurtosisEdgeLength_mean	1.10898	0.387629	0.877017	1.40229	0.557447	0.0371903	0.484554	0.63034	0.103438
I-S_edge_v5_kurtosisEdgeLength_mean	1.02533	0.837487	0.807316	1.30222	0.514313	0.0388814	0.438106	0.590521	0.0250172
I-S_edge_all_kurtosisEdgeLength_mean	1.15111	0.247881	0.906673	1.46146	0.546422	0.0359371	0.475985	0.616858	0.140729
T-T_edge_v1_NEdge_sd	1.18794	0.16787	0.930027	1.51738	0.511025	0.0396932	0.433226	0.588824	0.172221
T-T_edge_v2_NEdge_sd	1.23565	0.0933877	0.965039	1.58215	0.530754	0.0386648	0.454971	0.606537	0.2116
T-T_edge_v3_NEdge_sd	1.22159	0.106576	0.957972	1.55774	0.544487	0.0372541	0.471469	0.617505	0.200151
T-T_edge_v4_NEdge_sd	1.17965	0.174535	0.929346	1.49736	0.558607	0.0389607	0.482244	0.63497	0.165214
T-T_edge_v5_NEdge_sd	1.13521	0.298316	0.893896	1.44166	0.558221	0.0395493	0.480704	0.635737	0.126814
T-T_edge_all_NEdge_sd	1.18072	0.175917	0.928256	1.50185	0.553191	0.0384809	0.477769	0.628614	0.166126
T-T_edge_v1_minEdgeLength_sd	0.880831	0.301651	0.692347	1.12063	0.533075	0.0370082	0.460539	0.605612	-0.12689
T-T_edge_v2_minEdgeLength_sd	0.964784	0.775617	0.753993	1.2345	0.545068	0.0353628	0.475757	0.614379	-0.0358511
T-T_edge_v3_minEdgeLength_sd	0.96956	0.796157	0.766857	1.22584	0.527079	0.0375076	0.453564	0.600594	-0.0309127
T-T_edge_v4_minEdgeLength_sd	0.966601	0.777513	0.763689	1.22343	0.508897	0.0369955	0.436386	0.581409	-0.0339693
T-T_edge_v5_minEdgeLength_sd	0.882708	0.343283	0.68196	1.14255	0.535783	0.0369144	0.463431	0.608136	-0.124761
T-T_edge_all_minEdgeLength_sd	0.880831	0.301651	0.692347	1.12063	0.533075	0.0370082	0.460539	0.605612	-0.12689
T-T_edge_v1_maxEdgeLength_sd	0.89601	0.394561	0.695875	1.1537	0.553772	0.0377667	0.479749	0.627794	-0.109804
T-T_edge_v2_maxEdgeLength_sd	0.872104	0.275867	0.681817	1.1155	0.55029	0.0371328	0.47751	0.62307	-0.136847
T-T_edge_v3_maxEdgeLength_sd	0.883684	0.296431	0.700629	1.11457	0.541779	0.0356888	0.471829	0.61173	-0.123656
T-T_edge_v4_maxEdgeLength_sd	0.913096	0.43373	0.727213	1.14649	0.553965	0.0369878	0.481469	0.626461	-0.090914
T-T_edge_v5_maxEdgeLength_sd	0.905681	0.432475	0.707209	1.15985	0.562089	0.0397779	0.484124	0.640054	-0.0990679
T-T_edge_all_maxEdgeLength_sd	0.979839	0.868937	0.769295	1.24801	0.530754	0.0375543	0.457148	0.604361	-0.0203668
T-T_edge_v1_meanEdgeLength_sd	0.946516	0.66201	0.739768	1.21105	0.521663	0.0395562	0.444133	0.599194	-0.0549672
T-T_edge_v2_meanEdgeLength_sd	0.973453	0.838623	0.75138	1.26116	0.525145	0.0394876	0.447749	0.602541	-0.0269055
T-T_edge_v3_meanEdgeLength_sd	0.880905	0.340144	0.678849	1.1431	0.548549	0.0401627	0.469831	0.627268	-0.126806
T-T_edge_v4_meanEdgeLength_sd	0.901561	0.423522	0.699488	1.16201	0.530368	0.0404008	0.451182	0.609553	-0.103628
T-T_edge_v5_meanEdgeLength_sd	0.849739	0.237269	0.648653	1.11316	0.545261	0.0398659	0.467124	0.623398	-0.162826
T-T_edge_all_meanEdgeLength_sd	0.985328	0.904512	0.77393	1.25447	0.512766	0.0387653	0.436786	0.588746	-0.0147811
T-T_edge_v1_stdEdgeLength_sd	1.00871	0.943767	0.792657	1.28366	0.482012	0.0402234	0.403174	0.560849	0.00867461
T-T_edge_v2_stdEdgeLength_sd	0.959888	0.735697	0.756809	1.21746	0.554545	0.0402832	0.47559	0.633501	-0.040939
T-T_edge_v3_stdEdgeLength_sd	0.945619	0.64895	0.743297	1.20301	0.566151	0.0397152	0.488309	0.643993	-0.0559151
T-T_edge_v4_stdEdgeLength_sd	0.965495	0.772576	0.760901	1.2251	0.537718	0.0388702	0.461532	0.613903	-0.0351146
T-T_edge_v5_stdEdgeLength_sd	0.938706	0.641917	0.71903	1.2255	0.534236	0.0394055	0.457001	0.611471	-0.0632534
T-T_edge_all_stdEdgeLength_sd	0.983703	0.893842	0.772779	1.2522	0.53675	0.0411846	0.456029	0.617472	-0.016431
T-T_edge_v1_skewnessEdgeLength_sd	0.868232	0.285065	0.670082	1.12498	0.547969	0.0393164	0.470909	0.625029	-0.141297
T-T_edge_v2_skewnessEdgeLength_sd	0.996447	0.978589	0.768353	1.29225	0.526112	0.041434	0.444902	0.607323	-0.00355954
T-T_edge_v3_skewnessEdgeLength_sd	0.94337	0.645657	0.735804	1.20949	0.527853	0.0415134	0.446487	0.609219	-0.0582965
T-T_edge_v4_skewnessEdgeLength_sd	0.952725	0.705679	0.740996	1.22495	0.526306	0.0414729	0.445019	0.607593	-0.0484291
T-T_edge_v5_skewnessEdgeLength_sd	1.05404	0.677839	0.822274	1.35113	0.501547	0.0414219	0.420361	0.582734	0.0526294
T-T_edge_all_skewnessEdgeLength_sd	0.927328	0.571736	0.71395	1.20448	0.526306	0.040864	0.446212	0.606399	-0.0754477
T-T_edge_v1_kurtosisEdgeLength_sd	0.860467	0.248131	0.666764	1.11044	0.564023	0.0391505	0.487288	0.640758	-0.15028
T-T_edge_v2_kurtosisEdgeLength_sd	0.887034	0.350979	0.689511	1.14114	0.568085	0.038596	0.492437	0.643733	-0.119872
T-T_edge_v3_kurtosisEdgeLength_sd	0.944362	0.647834	0.738686	1.2073	0.547969	0.0401112	0.469351	0.626587	-0.0572459
T-T_edge_v4_kurtosisEdgeLength_sd	0.95602	0.705234	0.75728	1.20692	0.527466	0.0394919	0.450062	0.60487	-0.0449767
T-T_edge_v5_kurtosisEdgeLength_sd	1.05833	0.630827	0.839854	1.33364	0.497485	0.0405283	0.41805	0.576921	0.0566926
T-T_edge_all_kurtosisEdgeLength_sd	0.859232	0.258613	0.66038	1.11796	0.564023	0.038679	0.488212	0.639834	-0.151716
I-I_edge_v1_NEdge_sd	0.952299	0.682873	0.753249	1.20395	0.507157	0.0358334	0.436923	0.57739	-0.0488767
I-I_edge_v2_NEdge_sd	0.897505	0.341306	0.718304	1.12141	0.532108	0.0345048	0.464479	0.599738	-0.108136
I-I_edge_v3_NEdge_sd	0.899514	0.34503	0.722014	1.12065	0.528433	0.0346797	0.460461	0.596405	-0.1059
I-I_edge_v4_NEdge_sd	0.918114	0.453669	0.734253	1.14801	0.517988	0.0347484	0.449882	0.586095	-0.0854337
I-I_edge_v5_NEdge_sd	0.936491	0.573864	0.745054	1.17712	0.507157	0.0352905	0.437987	0.576326	-0.0656156
I-I_edge_all_NEdge_sd	0.907219	0.389216	0.726864	1.13232	0.523404	0.0348192	0.455159	0.59165	-0.0973714
I-I_edge_v1_minEdgeLength_sd	1.11555	0.354257	0.885147	1.40592	0.519149	0.0410493	0.438692	0.599605	0.109344
I-I_edge_v2_minEdgeLength_sd	1.143	0.284061	0.89504	1.45966	0.545261	0.0400109	0.46684	0.623682	0.13366
I-I_edge_v3_minEdgeLength_sd	1.01631	0.898848	0.79199	1.30415	0.523017	0.0393333	0.445924	0.600111	0.0161741
I-I_edge_v4_minEdgeLength_sd	0.890873	0.290155	0.719166	1.10358	0.55648	0.0343126	0.489227	0.623732	-0.115554
I-I_edge_v5_minEdgeLength_sd	0.946552	0.617084	0.763184	1.17398	0.540039	0.0334764	0.474425	0.605652	-0.0549297
I-I_edge_all_minEdgeLength_sd	1.11555	0.354257	0.885147	1.40592	0.519149	0.0410493	0.438692	0.599605	0.109344
I-I_edge_v1_maxEdgeLength_sd	1.22543	0.0808871	0.97534	1.53964	0.550677	0.0405685	0.471163	0.630191	0.203288
I-I_edge_v2_maxEdgeLength_sd	1.26037	0.0739556	0.977836	1.62454	0.560542	0.0417051	0.4788	0.642284	0.231406
I-I_edge_v3_maxEdgeLength_sd	1.18675	0.20544	0.910453	1.54691	0.546809	0.0408195	0.466802	0.626815	0.171222
I-I_edge_v4_maxEdgeLength_sd	0.891552	0.370215	0.69359	1.14601	0.505609	0.0407409	0.425757	0.585461	-0.114792
I-I_edge_v5_maxEdgeLength_sd	0.982891	0.887839	0.773308	1.24927	0.518956	0.0395235	0.441489	0.596422	-0.0172575
I-I_edge_all_maxEdgeLength_sd	1.23506	0.0665422	0.985696	1.5475	0.551838	0.0410219	0.471435	0.63224	0.211116
I-I_edge_v1_meanEdgeLength_sd	1.18899	0.144905	0.94211	1.50056	0.568279	0.0388938	0.492047	0.64451	0.173102
I-I_edge_v2_meanEdgeLength_sd	1.21169	0.122107	0.949882	1.54566	0.561315	0.0391117	0.484656	0.637974	0.192018
I-I_edge_v3_meanEdgeLength_sd	1.06193	0.641551	0.824581	1.36759	0.509478	0.0404612	0.430174	0.588782	0.0600839
I-I_edge_v4_meanEdgeLength_sd	0.879443	0.229255	0.713272	1.08433	0.568472	0.0347006	0.500459	0.636485	-0.128466
I-I_edge_v5_meanEdgeLength_sd	0.895884	0.318685	0.721773	1.112	0.555126	0.0361385	0.484294	0.625957	-0.109945
I-I_edge_all_meanEdgeLength_sd	1.20853	0.0951234	0.967515	1.50959	0.562089	0.0403423	0.483018	0.64116	0.189408
I-I_edge_v1_stdEdgeLength_sd	1.21366	0.0804069	0.976832	1.50792	0.570213	0.0387862	0.494192	0.646234	0.193644
I-I_edge_v2_stdEdgeLength_sd	1.21309	0.115	0.954043	1.54249	0.558994	0.0399835	0.480627	0.637362	0.193174
I-I_edge_v3_stdEdgeLength_sd	1.02653	0.840679	0.795262	1.32505	0.523404	0.0399003	0.4452	0.601609	0.0261815
I-I_edge_v4_stdEdgeLength_sd	0.857034	0.182574	0.683082	1.07528	0.541393	0.035378	0.472052	0.610733	-0.154278
I-I_edge_v5_stdEdgeLength_sd	0.956037	0.693471	0.764507	1.19555	0.533269	0.0336064	0.4674	0.599137	-0.0449589
I-I_edge_all_stdEdgeLength_sd	1.20893	0.0880473	0.972124	1.50341	0.558994	0.0389527	0.482647	0.635342	0.189734
I-I_edge_v1_skewnessEdgeLength_sd	1.15622	0.20141	0.925394	1.44462	0.52147	0.0380719	0.446849	0.596091	0.145154
I-I_edge_v2_skewnessEdgeLength_sd	1.17198	0.168148	0.935205	1.46869	0.529594	0.0402049	0.450792	0.608395	0.158691
I-I_edge_v3_skewnessEdgeLength_sd	0.93766	0.586666	0.743477	1.18256	0.539652	0.037785	0.465593	0.61371	-0.0643681
I-I_edge_v4_skewnessEdgeLength_sd	0.934211	0.550038	0.74736	1.16778	0.561315	0.03669	0.489403	0.633228	-0.0680528
I-I_edge_v5_skewnessEdgeLength_sd	0.891891	0.298714	0.718782	1.10669	0.565571	0.0361548	0.494707	0.636434	-0.114412
I-I_edge_all_skewnessEdgeLength_sd	1.32752	0.0252523	1.03577	1.70146	0.566151	0.0398727	0.488	0.644301	0.283316
I-I_edge_v1_kurtosisEdgeLength_sd	1.05833	0.611412	0.850422	1.31708	0.486267	0.0357024	0.41629	0.556244	0.0566958
I-I_edge_v2_kurtosisEdgeLength_sd	1.1016	0.344663	0.901292	1.34642	0.514313	0.0385167	0.438821	0.589806	0.0967607
I-I_edge_v3_kurtosisEdgeLength_sd	1.02967	0.798178	0.822922	1.28837	0.489362	0.0382709	0.414351	0.564373	0.0292418
I-I_edge_v4_kurtosisEdgeLength_sd	1.07718	0.502708	0.866704	1.33876	0.511992	0.0364529	0.440545	0.58344	0.0743427
I-I_edge_v5_kurtosisEdgeLength_sd	0.930053	0.535243	0.739531	1.16966	0.558221	0.0347679	0.490075	0.626366	-0.0725138
I-I_edge_all_kurtosisEdgeLength_sd	1.2406	0.0453925	1.00443	1.53231	0.548162	0.0393743	0.470989	0.625336	0.215598
S-S_edge_v1_NEdge_sd	0.871605	0.306575	0.669755	1.13429	0.526499	0.0403334	0.447446	0.605552	-0.137418
S-S_edge_v2_NEdge_sd	0.929431	0.573381	0.720422	1.19908	0.517602	0.0386703	0.441808	0.593395	-0.0731831
S-S_edge_v3_NEdge_sd	0.990596	0.940287	0.773618	1.26843	0.521857	0.0390149	0.445388	0.598326	-0.00944899
S-S_edge_v4_NEdge_sd	1.01001	0.936031	0.791972	1.28807	0.485106	0.0409601	0.404825	0.565388	0.00995836
S-S_edge_v5_NEdge_sd	0.998193	0.988272	0.784292	1.27043	0.511799	0.0399683	0.433461	0.590137	-0.0018087
S-S_edge_all_NEdge_sd	1.00816	0.947522	0.791374	1.28434	0.487041	0.0409638	0.406752	0.56733	0.00813065
S-S_edge_v1_minEdgeLength_sd	1.02826	0.770642	0.852574	1.24015	0.52147	0.0387152	0.445588	0.597352	0.0278696
S-S_edge_v2_minEdgeLength_sd	1.06674	0.524015	0.874471	1.30129	0.533462	0.0369405	0.461059	0.605866	0.0646113
S-S_edge_v3_minEdgeLength_sd	1.05556	0.605948	0.859536	1.29629	0.552611	0.0382016	0.477736	0.627486	0.0540702
S-S_edge_v4_minEdgeLength_sd	1.17513	0.162827	0.936829	1.47404	0.557253	0.0391178	0.480582	0.633924	0.161376
S-S_edge_v5_minEdgeLength_sd	1.17991	0.171343	0.930899	1.49553	0.556673	0.0400979	0.478081	0.635265	0.165436
S-S_edge_all_minEdgeLength_sd	1.02826	0.770642	0.852574	1.24015	0.52147	0.0387152	0.445588	0.597352	0.0278696
S-S_edge_v1_maxEdgeLength_sd	1.07739	0.410178	0.902257	1.28652	0.52205	0.0372583	0.449024	0.595077	0.0745438
S-S_edge_v2_maxEdgeLength_sd	1.08092	0.416593	0.895903	1.30414	0.516441	0.0414928	0.435115	0.597767	0.0778093
S-S_edge_v3_maxEdgeLength_sd	1.05637	0.569516	0.874471	1.27611	0.525919	0.0391705	0.449145	0.602693	0.0548388
S-S_edge_v4_maxEdgeLength_sd	1.07061	0.46446	0.891738	1.28537	0.523598	0.0403049	0.4446	0.602595	0.0682328
S-S_edge_v5_maxEdgeLength_sd	1.20628	0.0477681	1.00185	1.45242	0.558607	0.0403486	0.479524	0.637691	0.187537
S-S_edge_all_maxEdgeLength_sd	1.07814	0.404182	0.903447	1.28661	0.547195	0.0386609	0.47142	0.622971	0.0752364
S-S_edge_v1_meanEdgeLength_sd	1.01122	0.92409	0.803877	1.27204	0.497679	0.0403474	0.418598	0.57676	0.0111553
S-S_edge_v2_meanEdgeLength_sd	1.09074	0.494967	0.849929	1.39979	0.517021	0.0402865	0.43806	0.595983	0.0868588
S-S_edge_v3_meanEdgeLength_sd	1.06509	0.601165	0.840819	1.34918	0.519923	0.0395267	0.44245	0.597395	0.0630581
S-S_edge_v4_meanEdgeLength_sd	1.1829	0.152996	0.9395	1.48937	0.547002	0.0390393	0.470485	0.623519	0.167972
S-S_edge_v5_meanEdgeLength_sd	1.18722	0.138415	0.946115	1.48977	0.559188	0.0387109	0.483314	0.635061	0.171616
S-S_edge_all_meanEdgeLength_sd	1.08004	0.415942	0.897159	1.30021	0.502901	0.0403816	0.423753	0.582049	0.0770014
S-S_edge_v1_stdEdgeLength_sd	1.04182	0.676641	0.859347	1.26305	0.49381	0.0391644	0.417048	0.570573	0.040973
S-S_edge_v2_stdEdgeLength_sd	1.06385	0.532079	0.876118	1.29181	0.498839	0.0387603	0.422869	0.57481	0.0618946
S-S_edge_v3_stdEdgeLength_sd	1.03331	0.757647	0.839161	1.27237	0.528627	0.0414507	0.447383	0.60987	0.0327657
S-S_edge_v4_stdEdgeLength_sd	1.18005	0.13364	0.950486	1.46506	0.560542	0.039328	0.483459	0.637625	0.165558
S-S_edge_v5_stdEdgeLength_sd	1.22579	0.0689114	0.984347	1.52644	0.566344	0.0397529	0.488429	0.64426	0.203582
S-S_edge_all_stdEdgeLength_sd	1.06582	0.475631	0.894579	1.26985	0.516054	0.0407119	0.436259	0.59585	0.0637471
S-S_edge_v1_skewnessEdgeLength_sd	1.03302	0.79477	0.808742	1.31949	0.503675	0.040663	0.423976	0.583375	0.0324838
S-S_edge_v2_skewnessEdgeLength_sd	1.02614	0.821825	0.819736	1.28451	0.534236	0.0400416	0.455754	0.612718	0.0258037
S-S_edge_v3_skewnessEdgeLength_sd	1.13887	0.295956	0.892421	1.45337	0.541586	0.0397229	0.463729	0.619443	0.130032
S-S_edge_v4_skewnessEdgeLength_sd	1.21	0.0984168	0.965166	1.51693	0.552998	0.0403034	0.474003	0.631993	0.190617
S-S_edge_v5_skewnessEdgeLength_sd	1.19906	0.101384	0.96497	1.48993	0.57176	0.041131	0.491143	0.652377	0.181535
S-S_edge_all_skewnessEdgeLength_sd	1.14473	0.231475	0.917379	1.42842	0.532689	0.0396974	0.454882	0.610495	0.135167
S-S_edge_v1_kurtosisEdgeLength_sd	0.939546	0.637973	0.724622	1.21822	0.532108	0.0373938	0.458816	0.6054	-0.0623583
S-S_edge_v2_kurtosisEdgeLength_sd	0.962386	0.744234	0.764398	1.21165	0.518762	0.0376232	0.445021	0.592504	-0.0383398
S-S_edge_v3_kurtosisEdgeLength_sd	1.12817	0.28406	0.904794	1.40669	0.545068	0.0391372	0.468359	0.621777	0.120596
S-S_edge_v4_kurtosisEdgeLength_sd	1.22114	0.0816863	0.975184	1.52913	0.570406	0.0379548	0.496015	0.644798	0.199784
S-S_edge_v5_kurtosisEdgeLength_sd	1.25954	0.0555358	0.994555	1.59512	0.574275	0.0370534	0.50165	0.646899	0.230743
S-S_edge_all_kurtosisEdgeLength_sd	1.08586	0.399484	0.896511	1.3152	0.521277	0.0373192	0.448131	0.594422	0.082371
T-I_edge_v1_NEdge_sd	0.902895	0.388997	0.715653	1.13913	0.521083	0.0367195	0.449113	0.593053	-0.102149
T-I_edge_v2_NEdge_sd	0.886891	0.317662	0.700848	1.12232	0.536944	0.0366953	0.465021	0.608867	-0.120033
T-I_edge_v3_NEdge_sd	0.878643	0.283492	0.693636	1.11299	0.542166	0.0366016	0.470427	0.613905	-0.129377
T-I_edge_v4_NEdge_sd	0.874293	0.266365	0.689882	1.108	0.548936	0.0372504	0.475925	0.621947	-0.13434
T-I_edge_v5_NEdge_sd	0.87223	0.258626	0.688057	1.1057	0.548162	0.0374897	0.474683	0.621642	-0.136702
T-I_edge_all_NEdge_sd	0.881084	0.292768	0.695965	1.11544	0.540039	0.0368852	0.467744	0.612334	-0.126602
T-I_edge_v1_minEdgeLength_sd	0.935026	0.58242	0.73591	1.18802	0.497872	0.0371172	0.425123	0.570622	-0.0671806
T-I_edge_v2_minEdgeLength_sd	0.970491	0.805932	0.764212	1.23245	0.483366	0.0377283	0.409418	0.557313	-0.0299528
T-I_edge_v3_minEdgeLength_sd	0.977615	0.856091	0.76543	1.24862	0.479304	0.0372859	0.406223	0.552384	-0.0226396
T-I_edge_v4_minEdgeLength_sd	1.03748	0.760229	0.819148	1.31399	0.515474	0.0383381	0.440331	0.590617	0.0367906
T-I_edge_v5_minEdgeLength_sd	0.99222	0.946885	0.788526	1.24853	0.498453	0.0381698	0.42364	0.573265	-0.00781028
T-I_edge_all_minEdgeLength_sd	0.935026	0.58242	0.73591	1.18802	0.497872	0.0371172	0.425123	0.570622	-0.0671806
T-I_edge_v1_maxEdgeLength_sd	0.926563	0.541701	0.725244	1.18376	0.521083	0.0388992	0.444841	0.597326	-0.0762735
T-I_edge_v2_maxEdgeLength_sd	0.991005	0.941309	0.779135	1.26049	0.508317	0.0367209	0.436344	0.58029	-0.00903548
T-I_edge_v3_maxEdgeLength_sd	0.992088	0.945999	0.788348	1.24848	0.498839	0.0398295	0.420774	0.576905	-0.00794392
T-I_edge_v4_maxEdgeLength_sd	1.16645	0.199717	0.921864	1.47594	0.52882	0.0390015	0.452377	0.605263	0.153968
T-I_edge_v5_maxEdgeLength_sd	1.156	0.248418	0.903748	1.47867	0.517215	0.0385975	0.441564	0.592866	0.144969
T-I_edge_all_maxEdgeLength_sd	0.929951	0.559651	0.728606	1.18694	0.525338	0.0386639	0.449557	0.60112	-0.0726235
T-I_edge_v1_meanEdgeLength_sd	0.828507	0.180062	0.629276	1.09081	0.553772	0.0371299	0.480997	0.626546	-0.18813
T-I_edge_v2_meanEdgeLength_sd	0.913703	0.473803	0.713771	1.16964	0.523598	0.0383048	0.44852	0.598675	-0.0902498
T-I_edge_v3_meanEdgeLength_sd	1.10405	0.426547	0.865005	1.40917	0.510058	0.0400056	0.431647	0.588469	0.098989
T-I_edge_v4_meanEdgeLength_sd	1.09931	0.435093	0.866687	1.39437	0.510445	0.0397731	0.43249	0.5884	0.0946813
T-I_edge_v5_meanEdgeLength_sd	1.07269	0.564049	0.845134	1.36153	0.490909	0.0407171	0.411104	0.570715	0.0701735
T-I_edge_all_meanEdgeLength_sd	0.875624	0.305237	0.679279	1.12872	0.544294	0.0378515	0.470105	0.618483	-0.132819
T-I_edge_v1_stdEdgeLength_sd	0.969063	0.79859	0.761241	1.23362	0.515087	0.0380926	0.440426	0.589749	-0.0314257
T-I_edge_v2_stdEdgeLength_sd	1.00555	0.964274	0.789422	1.28084	0.50677	0.0389934	0.430343	0.583197	0.00553001
T-I_edge_v3_stdEdgeLength_sd	0.92794	0.550737	0.725815	1.18635	0.503095	0.0404942	0.423726	0.582463	-0.074788
T-I_edge_v4_stdEdgeLength_sd	1.08725	0.4925	0.856224	1.3806	0.522631	0.0408595	0.442546	0.602715	0.0836475
T-I_edge_v5_stdEdgeLength_sd	1.09445	0.457651	0.862506	1.38877	0.519149	0.0387561	0.443187	0.595111	0.0902515
T-I_edge_all_stdEdgeLength_sd	0.992417	0.949609	0.783739	1.25666	0.504449	0.0382731	0.429433	0.579464	-0.00761182
T-I_edge_v1_skewnessEdgeLength_sd	0.963749	0.769786	0.752608	1.23413	0.514507	0.0385487	0.438951	0.590062	-0.0369241
T-I_edge_v2_skewnessEdgeLength_sd	0.993451	0.958703	0.774699	1.27397	0.506383	0.0390368	0.429871	0.582895	-0.00657084
T-I_edge_v3_skewnessEdgeLength_sd	1.07876	0.546218	0.843301	1.37997	0.508124	0.0394104	0.430879	0.585368	0.0758146
T-I_edge_v4_skewnessEdgeLength_sd	1.04654	0.717852	0.817704	1.33941	0.494971	0.039915	0.416738	0.573204	0.0454886
T-I_edge_v5_skewnessEdgeLength_sd	1.00896	0.94144	0.795192	1.2802	0.498646	0.0384153	0.423352	0.57394	0.0089239
T-I_edge_all_skewnessEdgeLength_sd	1.02731	0.822767	0.811552	1.30042	0.499226	0.0384848	0.423796	0.574657	0.0269416
T-I_edge_v1_kurtosisEdgeLength_sd	1.06137	0.630313	0.832772	1.35272	0.504449	0.0407174	0.424643	0.584255	0.0595621
T-I_edge_v2_kurtosisEdgeLength_sd	1.05901	0.650925	0.826128	1.35753	0.512186	0.038356	0.437008	0.587363	0.0573312
T-I_edge_v3_kurtosisEdgeLength_sd	1.12985	0.359062	0.870388	1.46667	0.512959	0.0387594	0.436991	0.588928	0.122089
T-I_edge_v4_kurtosisEdgeLength_sd	1.07626	0.551335	0.845113	1.37063	0.536557	0.0378283	0.462414	0.610701	0.0734918
T-I_edge_v5_kurtosisEdgeLength_sd	0.983821	0.890373	0.780154	1.24066	0.487234	0.0372203	0.414282	0.560186	-0.0163118
T-I_edge_all_kurtosisEdgeLength_sd	1.08758	0.485427	0.859061	1.37688	0.525725	0.0391753	0.448942	0.602509	0.0839506
T-S_edge_v1_NEdge_sd	0.883959	0.322154	0.692444	1.12844	0.546809	0.0383491	0.471644	0.621973	-0.123345
T-S_edge_v2_NEdge_sd	0.90211	0.399812	0.709756	1.14659	0.532882	0.0390122	0.456418	0.609346	-0.103019
T-S_edge_v3_NEdge_sd	0.899756	0.390309	0.707064	1.14496	0.538104	0.0393833	0.460913	0.615296	-0.105632
T-S_edge_v4_NEdge_sd	0.892454	0.358388	0.70006	1.13772	0.545841	0.0394543	0.468511	0.623172	-0.11378
T-S_edge_v5_NEdge_sd	0.882505	0.317389	0.690728	1.12753	0.558607	0.0397138	0.480768	0.636446	-0.124991
T-S_edge_all_NEdge_sd	0.896218	0.37377	0.703966	1.14097	0.540039	0.0391747	0.463256	0.616821	-0.109572
T-S_edge_v1_minEdgeLength_sd	1.04312	0.701183	0.840784	1.29415	0.482398	0.0371042	0.409674	0.555123	0.042218
T-S_edge_v2_minEdgeLength_sd	1.0262	0.826083	0.814796	1.29245	0.491876	0.0371048	0.419151	0.564602	0.0258609
T-S_edge_v3_minEdgeLength_sd	1.10277	0.443307	0.858747	1.41614	0.514894	0.0381466	0.440126	0.589661	0.0978274
T-S_edge_v4_minEdgeLength_sd	1.10099	0.44784	0.858795	1.41149	0.518569	0.038441	0.443224	0.593913	0.0962093
T-S_edge_v5_minEdgeLength_sd	1.07975	0.547777	0.840747	1.3867	0.508124	0.0377942	0.434047	0.5822	0.0767319
T-S_edge_all_minEdgeLength_sd	1.04312	0.701183	0.840784	1.29415	0.482398	0.0371042	0.409674	0.555123	0.042218
T-S_edge_v1_maxEdgeLength_sd	0.894029	0.3893	0.69278	1.15374	0.534623	0.039821	0.456574	0.612672	-0.112017
T-S_edge_v2_maxEdgeLength_sd	0.940488	0.637791	0.728484	1.21419	0.520309	0.0389802	0.443908	0.596711	-0.061356
T-S_edge_v3_maxEdgeLength_sd	1.01106	0.925205	0.803585	1.27211	0.481625	0.0375714	0.407985	0.555265	0.011001
T-S_edge_v4_maxEdgeLength_sd	1.01673	0.885744	0.810822	1.27492	0.505803	0.0397392	0.427914	0.583692	0.0165906
T-S_edge_v5_maxEdgeLength_sd	0.981245	0.872595	0.778539	1.23673	0.511025	0.0384777	0.435609	0.586441	-0.0189332
T-S_edge_all_maxEdgeLength_sd	0.889145	0.366584	0.688975	1.14747	0.517408	0.0397889	0.439422	0.595394	-0.117495
T-S_edge_v1_meanEdgeLength_sd	1.13664	0.25362	0.912279	1.41617	0.513733	0.0385525	0.43817	0.589296	0.128073
T-S_edge_v2_meanEdgeLength_sd	1.04487	0.714928	0.825587	1.32241	0.512959	0.039129	0.436267	0.589652	0.0438971
T-S_edge_v3_meanEdgeLength_sd	0.991571	0.94663	0.773909	1.27045	0.498839	0.0401547	0.420136	0.577543	-0.00846452
T-S_edge_v4_meanEdgeLength_sd	1.04763	0.703492	0.824421	1.33127	0.511605	0.0400259	0.433155	0.590056	0.0465293
T-S_edge_v5_meanEdgeLength_sd	1.03444	0.790315	0.805963	1.32768	0.491103	0.0403631	0.411991	0.570214	0.0338592
T-S_edge_all_meanEdgeLength_sd	1.0907	0.410601	0.886942	1.34126	0.534236	0.0385366	0.458704	0.609768	0.0868157
T-S_edge_v1_stdEdgeLength_sd	1.04346	0.685776	0.84912	1.28229	0.524952	0.0391806	0.448158	0.601746	0.0425451
T-S_edge_v2_stdEdgeLength_sd	1.03692	0.749792	0.829802	1.29574	0.515087	0.0382641	0.440089	0.590085	0.0362567
T-S_edge_v3_stdEdgeLength_sd	1.157	0.193221	0.928814	1.44125	0.546809	0.039908	0.468589	0.625028	0.145832
T-S_edge_v4_stdEdgeLength_sd	1.15155	0.230641	0.914285	1.45039	0.522824	0.0398607	0.444697	0.600951	0.141109
T-S_edge_v5_stdEdgeLength_sd	1.05899	0.639632	0.83309	1.34615	0.501934	0.038286	0.426894	0.576975	0.0573164
T-S_edge_all_stdEdgeLength_sd	1.05971	0.563526	0.870407	1.29018	0.546228	0.0388423	0.470097	0.622359	0.057995
T-S_edge_v1_skewnessEdgeLength_sd	1.05625	0.622986	0.849212	1.31376	0.500967	0.0410498	0.42051	0.581425	0.0547245
T-S_edge_v2_skewnessEdgeLength_sd	1.04711	0.689239	0.835613	1.31214	0.511412	0.0386345	0.435688	0.587136	0.0460335
T-S_edge_v3_skewnessEdgeLength_sd	1.04827	0.692276	0.830004	1.32394	0.498839	0.0366143	0.427075	0.570604	0.0471433
T-S_edge_v4_skewnessEdgeLength_sd	1.154	0.2386	0.90939	1.46441	0.50735	0.0359484	0.436891	0.577809	0.143237
T-S_edge_v5_skewnessEdgeLength_sd	1.02679	0.827034	0.809997	1.30162	0.491103	0.0357422	0.421048	0.561157	0.0264404
T-S_edge_all_skewnessEdgeLength_sd	0.998987	0.992962	0.7976	1.25122	0.504062	0.0395112	0.42662	0.581504	-0.00101324
T-S_edge_v1_kurtosisEdgeLength_sd	1.04611	0.658524	0.856544	1.27764	0.487621	0.037812	0.413509	0.561732	0.0450825
T-S_edge_v2_kurtosisEdgeLength_sd	1.10108	0.333794	0.905761	1.33852	0.542747	0.0350611	0.474027	0.611466	0.0962932
T-S_edge_v3_kurtosisEdgeLength_sd	1.16379	0.193953	0.925721	1.46307	0.532108	0.0337261	0.466005	0.598211	0.151678
T-S_edge_v4_kurtosisEdgeLength_sd	1.17334	0.197734	0.919993	1.49644	0.533075	0.0349021	0.464667	0.601484	0.15985
T-S_edge_v5_kurtosisEdgeLength_sd	1.13104	0.299175	0.896436	1.42705	0.546228	0.0373366	0.473048	0.619408	0.123139
T-S_edge_all_kurtosisEdgeLength_sd	1.09947	0.314895	0.913831	1.32283	0.530754	0.0353305	0.461507	0.600002	0.094832
I-S_edge_v1_NEdge_sd	0.884641	0.309378	0.698439	1.12048	0.526886	0.0389456	0.450552	0.603219	-0.122574
I-S_edge_v2_NEdge_sd	0.861437	0.202503	0.684865	1.08353	0.535783	0.0377998	0.461696	0.609871	-0.149153
I-S_edge_v3_NEdge_sd	0.833874	0.160926	0.646842	1.07499	0.532495	0.0370287	0.459919	0.605071	-0.181673
I-S_edge_v4_NEdge_sd	0.828682	0.187262	0.626745	1.09568	0.544681	0.0363651	0.473405	0.615956	-0.187919
I-S_edge_v5_NEdge_sd	0.848464	0.249102	0.641608	1.12201	0.55648	0.0362095	0.485509	0.62745	-0.164327
I-S_edge_all_NEdge_sd	0.842613	0.180833	0.655694	1.08282	0.531335	0.0372529	0.458319	0.60435	-0.171247
I-S_edge_v1_minEdgeLength_sd	1.06132	0.614541	0.841883	1.33796	0.502708	0.0409478	0.42245	0.582966	0.059516
I-S_edge_v2_minEdgeLength_sd	1.12487	0.324015	0.890319	1.42121	0.537718	0.0402585	0.458811	0.616624	0.117668
I-S_edge_v3_minEdgeLength_sd	1.23126	0.081298	0.974463	1.55573	0.556673	0.0401185	0.478041	0.635305	0.208039
I-S_edge_v4_minEdgeLength_sd	1.24856	0.0714217	0.980832	1.58935	0.57234	0.0398542	0.494226	0.650455	0.221987
I-S_edge_v5_minEdgeLength_sd	1.18741	0.181022	0.92319	1.52725	0.570406	0.0394093	0.493164	0.647648	0.171774
I-S_edge_all_minEdgeLength_sd	1.06132	0.614541	0.841883	1.33796	0.502708	0.0409478	0.42245	0.582966	0.059516
I-S_edge_v1_maxEdgeLength_sd	1.02165	0.843899	0.825478	1.26444	0.50735	0.0384769	0.431935	0.582765	0.0214206
I-S_edge_v2_maxEdgeLength_sd	0.987211	0.91315	0.783344	1.24413	0.492263	0.0390335	0.415757	0.568769	-0.0128718
I-S_edge_v3_maxEdgeLength_sd	1.08737	0.458875	0.871198	1.35719	0.53501	0.038647	0.459261	0.610758	0.0837658
I-S_edge_v4_maxEdgeLength_sd	1.13513	0.271019	0.905794	1.42253	0.540039	0.0396789	0.462268	0.617809	0.126749
I-S_edge_v5_maxEdgeLength_sd	1.19244	0.154137	0.936073	1.51902	0.529207	0.0409497	0.448946	0.609468	0.176002
I-S_edge_all_maxEdgeLength_sd	1.02036	0.853382	0.823988	1.26353	0.516054	0.038769	0.440067	0.592041	0.0201549
I-S_edge_v1_meanEdgeLength_sd	1.11951	0.383997	0.868249	1.44349	0.509671	0.0384588	0.434292	0.58505	0.112895
I-S_edge_v2_meanEdgeLength_sd	1.09479	0.455999	0.862817	1.38914	0.519729	0.0390497	0.443192	0.596267	0.0905658
I-S_edge_v3_meanEdgeLength_sd	1.13296	0.288459	0.89973	1.42666	0.540232	0.0391622	0.463474	0.61699	0.124836
I-S_edge_v4_meanEdgeLength_sd	1.20146	0.12908	0.947928	1.52279	0.559768	0.040246	0.480886	0.63865	0.183534
I-S_edge_v5_meanEdgeLength_sd	1.28404	0.0424088	1.0086	1.63469	0.577756	0.0411543	0.497094	0.658419	0.250008
I-S_edge_all_meanEdgeLength_sd	1.15543	0.177864	0.936423	1.42567	0.521277	0.0386514	0.44552	0.597033	0.144476
I-S_edge_v1_stdEdgeLength_sd	1.04387	0.700374	0.83884	1.29901	0.528433	0.0350332	0.459768	0.597098	0.0429329
I-S_edge_v2_stdEdgeLength_sd	1.04992	0.681605	0.831946	1.32499	0.514894	0.040708	0.435106	0.594681	0.0487099
I-S_edge_v3_stdEdgeLength_sd	1.17786	0.154405	0.940268	1.47549	0.543907	0.0407547	0.464028	0.623786	0.163699
I-S_edge_v4_stdEdgeLength_sd	1.19703	0.123652	0.952085	1.505	0.540812	0.0396904	0.463019	0.618606	0.179846
I-S_edge_v5_stdEdgeLength_sd	1.19356	0.155739	0.934858	1.52385	0.552031	0.0396574	0.474302	0.629759	0.176941
I-S_edge_all_stdEdgeLength_sd	1.0453	0.686255	0.843111	1.29597	0.533462	0.039925	0.455209	0.611715	0.0443022
I-S_edge_v1_skewnessEdgeLength_sd	1.07752	0.576338	0.829247	1.40012	0.501354	0.0403148	0.422337	0.580371	0.0746611
I-S_edge_v2_skewnessEdgeLength_sd	1.21234	0.11523	0.954043	1.54057	0.545841	0.0423415	0.462852	0.628831	0.192552
I-S_edge_v3_skewnessEdgeLength_sd	1.26565	0.0618889	0.98835	1.62075	0.569439	0.0415567	0.487988	0.65089	0.235585
I-S_edge_v4_skewnessEdgeLength_sd	1.25592	0.0795882	0.973468	1.62032	0.562863	0.039505	0.485433	0.640293	0.227865
I-S_edge_v5_skewnessEdgeLength_sd	1.22017	0.127054	0.944955	1.57554	0.565377	0.0391488	0.488646	0.642109	0.198989
I-S_edge_all_skewnessEdgeLength_sd	1.1358	0.268874	0.906297	1.42341	0.547195	0.0414553	0.465943	0.628448	0.127335
I-S_edge_v1_kurtosisEdgeLength_sd	0.965629	0.77748	0.757645	1.23071	0.491876	0.0354287	0.422436	0.561316	-0.0349751
I-S_edge_v2_kurtosisEdgeLength_sd	1.25123	0.0505803	0.999434	1.56647	0.553578	0.0408452	0.473522	0.633635	0.22413
I-S_edge_v3_kurtosisEdgeLength_sd	1.37147	0.0129003	1.06918	1.75923	0.585687	0.0404837	0.506339	0.665035	0.315883
I-S_edge_v4_kurtosisEdgeLength_sd	1.29719	0.0431596	1.00804	1.66929	0.592263	0.0381871	0.517416	0.66711	0.260202
I-S_edge_v5_kurtosisEdgeLength_sd	1.19309	0.14399	0.941502	1.5119	0.578143	0.0386485	0.502392	0.653894	0.176544
I-S_edge_all_kurtosisEdgeLength_sd	1.17132	0.166723	0.936131	1.46559	0.548743	0.040575	0.469216	0.62827	0.15813
T-T_edge_v1_NEdge_skewness	1.01007	0.930651	0.805998	1.26582	0.505996	0.0364015	0.434649	0.577343	0.0100212
T-T_edge_v2_NEdge_skewness	0.994626	0.962703	0.79356	1.24664	0.512573	0.0366649	0.440709	0.584436	-0.00538809
T-T_edge_v3_NEdge_skewness	0.987219	0.913528	0.782671	1.24522	0.534623	0.0376539	0.460821	0.608424	-0.0128636
T-T_edge_v4_NEdge_skewness	0.9824	0.882971	0.775551	1.24442	0.538685	0.0382634	0.463689	0.613681	-0.0177567
T-T_edge_v5_NEdge_skewness	0.98067	0.871447	0.77419	1.24222	0.536944	0.0382725	0.46193	0.611958	-0.0195195
T-T_edge_all_NEdge_skewness	0.988525	0.923635	0.780725	1.25163	0.537911	0.0381038	0.463228	0.612595	-0.0115416
T-T_edge_v1_minEdgeLength_skewness	0.859716	0.218935	0.675612	1.09399	0.542747	0.0363707	0.47146	0.614033	-0.151154
T-T_edge_v2_minEdgeLength_skewness	0.889713	0.371931	0.688409	1.14988	0.542166	0.0365965	0.470437	0.613895	-0.116856
T-T_edge_v3_minEdgeLength_skewness	0.912354	0.483438	0.705908	1.17918	0.534623	0.0369066	0.462286	0.60696	-0.091727
T-T_edge_v4_minEdgeLength_skewness	1.04306	0.744948	0.809089	1.34469	0.501741	0.0402675	0.422817	0.580665	0.0421589
T-T_edge_v5_minEdgeLength_skewness	0.806784	0.107134	0.621344	1.04757	0.573308	0.0414042	0.492155	0.65446	-0.214699
T-T_edge_all_minEdgeLength_skewness	0.859716	0.218935	0.675612	1.09399	0.542747	0.0363707	0.47146	0.614033	-0.151154
T-T_edge_v1_maxEdgeLength_skewness	1.07708	0.53488	0.851916	1.36176	0.511605	0.0392992	0.434579	0.588632	0.0742557
T-T_edge_v2_maxEdgeLength_skewness	1.02988	0.815524	0.804197	1.3189	0.496518	0.0372989	0.423412	0.569624	0.0294441
T-T_edge_v3_maxEdgeLength_skewness	1.16434	0.271653	0.887687	1.52722	0.526692	0.0396164	0.449044	0.604341	0.152158
T-T_edge_v4_maxEdgeLength_skewness	1.02404	0.853619	0.795615	1.31806	0.488395	0.0367758	0.416314	0.560475	0.02376
T-T_edge_v5_maxEdgeLength_skewness	0.980168	0.877152	0.760321	1.26358	0.474275	0.0374176	0.400936	0.547613	-0.0200313
T-T_edge_all_maxEdgeLength_skewness	1.16191	0.239327	0.904931	1.49187	0.520503	0.0343027	0.45327	0.587736	0.150066
T-T_edge_v1_meanEdgeLength_skewness	0.871218	0.206767	0.70336	1.07914	0.518569	0.0379613	0.444165	0.592973	-0.137863
T-T_edge_v2_meanEdgeLength_skewness	0.953843	0.694069	0.753726	1.20709	0.519149	0.0380831	0.444506	0.593792	-0.0472558
T-T_edge_v3_meanEdgeLength_skewness	0.924624	0.527783	0.724963	1.17928	0.534429	0.0379292	0.460088	0.608771	-0.0783677
T-T_edge_v4_meanEdgeLength_skewness	0.957431	0.707942	0.762543	1.20213	0.536557	0.0379302	0.462214	0.6109	-0.0435017
T-T_edge_v5_meanEdgeLength_skewness	0.873456	0.228266	0.700898	1.0885	0.54913	0.0382102	0.474238	0.624022	-0.135298
T-T_edge_all_meanEdgeLength_skewness	0.812122	0.0683164	0.649303	1.01577	0.551838	0.0363659	0.48056	0.623115	-0.208105
T-T_edge_v1_stdEdgeLength_skewness	1.09532	0.387436	0.890989	1.34651	0.541393	0.0379514	0.467008	0.615777	0.0910452
T-T_edge_v2_stdEdgeLength_skewness	1.10763	0.407939	0.869459	1.41103	0.561122	0.0354951	0.491551	0.630692	0.102219
T-T_edge_v3_stdEdgeLength_skewness	1.13759	0.295425	0.893534	1.44831	0.551838	0.0380007	0.477356	0.626319	0.128912
T-T_edge_v4_stdEdgeLength_skewness	1.00921	0.944593	0.779221	1.30709	0.516054	0.0409221	0.435847	0.596261	0.00917079
T-T_edge_v5_stdEdgeLength_skewness	1.22305	0.122769	0.947084	1.57942	0.555513	0.0403973	0.476334	0.634691	0.201346
T-T_edge_all_stdEdgeLength_skewness	1.08301	0.498147	0.859857	1.36409	0.51354	0.0377569	0.439536	0.587543	0.0797481
T-T_edge_v1_skewnessEdgeLength_skewness	1.05452	0.651554	0.837526	1.32773	0.523985	0.0407618	0.444091	0.603878	0.0530848
T-T_edge_v2_skewnessEdgeLength_skewness	1.12818	0.303293	0.896704	1.41942	0.547969	0.039303	0.470935	0.625003	0.120608
T-T_edge_v3_skewnessEdgeLength_skewness	1.03006	0.798597	0.820454	1.29322	0.49942	0.0405306	0.41998	0.57886	0.0296199
T-T_edge_v4_skewnessEdgeLength_skewness	1.11498	0.367021	0.880176	1.41241	0.542166	0.0375571	0.468554	0.615778	0.108833
T-T_edge_v5_skewnessEdgeLength_skewness	1.06162	0.615845	0.84047	1.34097	0.531335	0.0373113	0.458204	0.604465	0.0597997
T-T_edge_all_skewnessEdgeLength_skewness	1.08403	0.520025	0.847782	1.3861	0.502901	0.0379625	0.428495	0.577308	0.080682
T-T_edge_v1_kurtosisEdgeLength_skewness	0.990987	0.939964	0.782961	1.25428	0.473694	0.0404436	0.394425	0.552964	-0.00905402
T-T_edge_v2_kurtosisEdgeLength_skewness	0.989796	0.933075	0.779088	1.25749	0.498646	0.0399972	0.420252	0.577041	-0.0102563
T-T_edge_v3_kurtosisEdgeLength_skewness	1.01923	0.873296	0.806546	1.28799	0.50793	0.0393734	0.430758	0.585102	0.0190426
T-T_edge_v4_kurtosisEdgeLength_skewness	1.001	0.993553	0.785325	1.27591	0.494778	0.0379509	0.420394	0.569161	0.00100034
T-T_edge_v5_kurtosisEdgeLength_skewness	1.1295	0.294829	0.899373	1.41851	0.539072	0.0343193	0.471806	0.606337	0.121775
T-T_edge_all_kurtosisEdgeLength_skewness	0.952603	0.717266	0.732438	1.23895	0.531721	0.0401766	0.452975	0.610468	-0.0485574
I-I_edge_v1_NEdge_skewness	1.18732	0.174548	0.926671	1.52127	0.531721	0.042556	0.448312	0.615131	0.171695
I-I_edge_v2_NEdge_skewness	1.11701	0.406767	0.860047	1.45074	0.512573	0.0413307	0.431564	0.593581	0.110651
I-I_edge_v3_NEdge_skewness	1.09806	0.483301	0.845348	1.42633	0.514313	0.0405839	0.434769	0.593858	0.0935481
I-I_edge_v4_NEdge_skewness	1.09808	0.47654	0.848704	1.42074	0.509091	0.0409259	0.428876	0.589306	0.0935674
I-I_edge_v5_NEdge_skewness	1.10876	0.419389	0.862987	1.42453	0.512766	0.0405711	0.433247	0.592285	0.103244
I-I_edge_all_NEdge_skewness	1.0944	0.499582	0.842264	1.42201	0.509091	0.0410279	0.428676	0.589506	0.0902051
I-I_edge_v1_minEdgeLength_skewness	0.817294	0.133291	0.628034	1.06359	0.529014	0.0394036	0.451782	0.606245	-0.201757
I-I_edge_v2_minEdgeLength_skewness	0.929399	0.619478	0.696147	1.2408	0.522244	0.0405738	0.442719	0.601768	-0.0732173
I-I_edge_v3_minEdgeLength_skewness	0.990037	0.937097	0.772073	1.26953	0.485687	0.0407173	0.405881	0.565493	-0.0100125
I-I_edge_v4_minEdgeLength_skewness	1.00318	0.978134	0.799668	1.25847	0.515861	0.0380358	0.441311	0.590411	0.00317064
I-I_edge_v5_minEdgeLength_skewness	1.14484	0.272884	0.898951	1.45798	0.562282	0.0364598	0.490821	0.633744	0.135262
I-I_edge_all_minEdgeLength_skewness	0.817294	0.133291	0.628034	1.06359	0.529014	0.0394036	0.451782	0.606245	-0.201757
I-I_edge_v1_maxEdgeLength_skewness	1.08808	0.496842	0.852927	1.38806	0.512379	0.0371349	0.439595	0.585164	0.0844131
I-I_edge_v2_maxEdgeLength_skewness	1.04507	0.697803	0.836577	1.30552	0.490909	0.0383955	0.415654	0.566164	0.0440832
I-I_edge_v3_maxEdgeLength_skewness	0.960046	0.733181	0.75942	1.21367	0.511412	0.0393417	0.434302	0.588522	-0.0407739
I-I_edge_v4_maxEdgeLength_skewness	1.02859	0.826468	0.79943	1.32345	0.50735	0.0373925	0.434061	0.580639	0.0281932
I-I_edge_v5_maxEdgeLength_skewness	0.847404	0.118219	0.688456	1.04305	0.570406	0.0348281	0.502143	0.638669	-0.165578
I-I_edge_all_maxEdgeLength_skewness	1.01792	0.879306	0.8094	1.28015	0.496132	0.0387827	0.420117	0.572146	0.0177591
I-I_edge_v1_meanEdgeLength_skewness	0.76644	0.0157053	0.61766	0.951057	0.537718	0.0396562	0.459992	0.615444	-0.265999
I-I_edge_v2_meanEdgeLength_skewness	0.815377	0.103691	0.637662	1.04262	0.514507	0.0390235	0.438021	0.590993	-0.204105
I-I_edge_v3_meanEdgeLength_skewness	0.879681	0.337678	0.67688	1.14324	0.503288	0.0397079	0.425461	0.581116	-0.128196
I-I_edge_v4_meanEdgeLength_skewness	0.977111	0.856432	0.760332	1.2557	0.466344	0.0371602	0.39351	0.539178	-0.0231547
I-I_edge_v5_meanEdgeLength_skewness	1.08395	0.477295	0.867877	1.35381	0.561702	0.0389274	0.485404	0.638	0.0806083
I-I_edge_all_meanEdgeLength_skewness	0.810159	0.0508518	0.655846	1.00078	0.575629	0.037692	0.501752	0.649505	-0.210525
I-I_edge_v1_stdEdgeLength_skewness	0.924092	0.501218	0.734185	1.16312	0.543133	0.0384288	0.467813	0.618454	-0.0789435
I-I_edge_v2_stdEdgeLength_skewness	1.0254	0.824566	0.821437	1.28001	0.489362	0.0373071	0.41624	0.562484	0.0250842
I-I_edge_v3_stdEdgeLength_skewness	1.04155	0.744266	0.815572	1.33013	0.499033	0.039715	0.421191	0.576874	0.0407056
I-I_edge_v4_stdEdgeLength_skewness	1.00083	0.993803	0.812059	1.23348	0.471567	0.0399281	0.393308	0.549826	0.000828243
I-I_edge_v5_stdEdgeLength_skewness	0.810452	0.107758	0.627337	1.04702	0.596905	0.0367172	0.52494	0.668871	-0.210163
I-I_edge_all_stdEdgeLength_skewness	0.917387	0.42854	0.741045	1.13569	0.563056	0.036912	0.490708	0.635404	-0.0862263
I-I_edge_v1_skewnessEdgeLength_skewness	1.1301	0.287598	0.902022	1.41585	0.483559	0.0357862	0.413418	0.5537	0.122306
I-I_edge_v2_skewnessEdgeLength_skewness	1.17474	0.172942	0.931865	1.48092	0.504836	0.0401278	0.426185	0.583486	0.161047
I-I_edge_v3_skewnessEdgeLength_skewness	1.02584	0.825039	0.818196	1.28617	0.490329	0.0403414	0.41126	0.569398	0.0255093
I-I_edge_v4_skewnessEdgeLength_skewness	0.952077	0.673065	0.757881	1.19603	0.531721	0.0402148	0.452901	0.610542	-0.0491099
I-I_edge_v5_skewnessEdgeLength_skewness	0.920702	0.502125	0.72333	1.17193	0.502901	0.0386207	0.427205	0.578598	-0.0826186
I-I_edge_all_skewnessEdgeLength_skewness	1.15534	0.245982	0.905249	1.47453	0.537331	0.036317	0.46615	0.608512	0.144396
I-I_edge_v1_kurtosisEdgeLength_skewness	1.12268	0.312085	0.897043	1.40508	0.513733	0.0369011	0.441407	0.586059	0.115721
I-I_edge_v2_kurtosisEdgeLength_skewness	1.13039	0.300242	0.896436	1.4254	0.491296	0.0366013	0.419557	0.563034	0.122563
I-I_edge_v3_kurtosisEdgeLength_skewness	1.04267	0.752087	0.804564	1.35123	0.49207	0.0355215	0.422448	0.561692	0.0417812
I-I_edge_v4_kurtosisEdgeLength_skewness	1.42221	0.00229454	1.13408	1.78356	0.617602	0.0380884	0.542948	0.692255	0.352213
I-I_edge_v5_kurtosisEdgeLength_skewness	1.05989	0.64996	0.824438	1.3626	0.516828	0.0380861	0.442179	0.591477	0.0581689
I-I_edge_all_kurtosisEdgeLength_skewness	1.02245	0.853976	0.807197	1.29509	0.479884	0.0382357	0.404942	0.554826	0.0221975
S-S_edge_v1_NEdge_skewness	0.937644	0.600532	0.736844	1.19316	0.557447	0.0377432	0.48347	0.631424	-0.0643854
S-S_edge_v2_NEdge_skewness	0.932987	0.55722	0.740096	1.17615	0.567118	0.0391619	0.490361	0.643875	-0.0693636
S-S_edge_v3_NEdge_skewness	0.898934	0.363769	0.714281	1.13132	0.587041	0.0367481	0.515014	0.659067	-0.106546
S-S_edge_v4_NEdge_skewness	0.887679	0.313959	0.703946	1.11937	0.562089	0.0362997	0.490942	0.633236	-0.119145
S-S_edge_v5_NEdge_skewness	0.914095	0.446488	0.725372	1.15192	0.539845	0.0362535	0.468788	0.610902	-0.0898212
S-S_edge_all_NEdge_skewness	0.875053	0.263845	0.692397	1.10589	0.575242	0.0364903	0.503721	0.646763	-0.133471
S-S_edge_v1_minEdgeLength_skewness	1.07784	0.55246	0.841689	1.38025	0.498646	0.0399317	0.42038	0.576912	0.0749596
S-S_edge_v2_minEdgeLength_skewness	1.01285	0.919253	0.791313	1.2964	0.513733	0.0404565	0.434438	0.593028	0.0127666
S-S_edge_v3_minEdgeLength_skewness	1.04609	0.68857	0.839201	1.30399	0.564603	0.0379152	0.49029	0.638917	0.0450636
S-S_edge_v4_minEdgeLength_skewness	0.87762	0.247402	0.703464	1.09489	0.464023	0.0385725	0.388421	0.539625	-0.130541
S-S_edge_v5_minEdgeLength_skewness	0.824114	0.10782	0.651013	1.04324	0.492843	0.0384796	0.417423	0.568263	-0.193447
S-S_edge_all_minEdgeLength_skewness	1.07784	0.55246	0.841689	1.38025	0.498646	0.0399317	0.42038	0.576912	0.0749596
S-S_edge_v1_maxEdgeLength_skewness	0.697099	0.0041323	0.544752	0.892052	0.559768	0.0416108	0.478211	0.641325	-0.360828
S-S_edge_v2_maxEdgeLength_skewness	0.849611	0.141665	0.683636	1.05588	0.523211	0.0388329	0.447098	0.599323	-0.162976
S-S_edge_v3_maxEdgeLength_skewness	0.85017	0.151397	0.681077	1.06124	0.557447	0.0361501	0.486593	0.628301	-0.16232
S-S_edge_v4_maxEdgeLength_skewness	0.933076	0.577358	0.731321	1.19049	0.518375	0.0424198	0.435233	0.601518	-0.0692687
S-S_edge_v5_maxEdgeLength_skewness	0.863336	0.215233	0.684302	1.08921	0.546035	0.041209	0.465265	0.626804	-0.146951
S-S_edge_all_maxEdgeLength_skewness	0.893425	0.280544	0.728056	1.09636	0.567118	0.0398503	0.489011	0.645225	-0.112693
S-S_edge_v1_meanEdgeLength_skewness	0.736625	0.0147979	0.576092	0.941892	0.590522	0.0404473	0.511246	0.669799	-0.305677
S-S_edge_v2_meanEdgeLength_skewness	0.827156	0.1377	0.643832	1.06268	0.55706	0.0408226	0.477048	0.637072	-0.189762
S-S_edge_v3_meanEdgeLength_skewness	0.812504	0.0741642	0.646912	1.02048	0.564797	0.0401057	0.48619	0.643404	-0.207634
S-S_edge_v4_meanEdgeLength_skewness	0.802867	0.0618627	0.637608	1.01096	0.547389	0.0408347	0.467353	0.627425	-0.219566
S-S_edge_v5_meanEdgeLength_skewness	0.720017	0.00578732	0.570194	0.909208	0.556867	0.0406621	0.477169	0.636564	-0.32848
S-S_edge_all_meanEdgeLength_skewness	0.702725	0.000144079	0.585845	0.842924	0.601354	0.0381282	0.526623	0.676085	-0.35279
S-S_edge_v1_stdEdgeLength_skewness	0.984113	0.9023	0.762083	1.27083	0.547582	0.0385462	0.472032	0.623133	-0.0160141
S-S_edge_v2_stdEdgeLength_skewness	0.961723	0.732174	0.769093	1.2026	0.542553	0.0378755	0.468317	0.616789	-0.0390285
S-S_edge_v3_stdEdgeLength_skewness	0.980408	0.859185	0.787901	1.21995	0.552224	0.0388776	0.476024	0.628424	-0.0197868
S-S_edge_v4_stdEdgeLength_skewness	1.14512	0.259084	0.904993	1.44896	0.474662	0.0391161	0.397994	0.551329	0.135508
S-S_edge_v5_stdEdgeLength_skewness	1.09936	0.438829	0.864942	1.39731	0.465377	0.0398378	0.387295	0.543459	0.0947271
S-S_edge_all_stdEdgeLength_skewness	0.947992	0.666621	0.743488	1.20875	0.548162	0.0360065	0.47759	0.618735	-0.0534089
S-S_edge_v1_skewnessEdgeLength_skewness	1.20034	0.171188	0.924094	1.55916	0.554739	0.0376916	0.480863	0.628614	0.182604
S-S_edge_v2_skewnessEdgeLength_skewness	1.16095	0.237814	0.906154	1.48739	0.539845	0.0382243	0.464926	0.614765	0.149239
S-S_edge_v3_skewnessEdgeLength_skewness	1.31962	0.0235684	1.03796	1.67772	0.574275	0.0393174	0.497213	0.651337	0.277346
S-S_edge_v4_skewnessEdgeLength_skewness	1.29404	0.0303255	1.0248	1.63402	0.587621	0.0399866	0.509247	0.665995	0.25777
S-S_edge_v5_skewnessEdgeLength_skewness	1.08346	0.487426	0.864082	1.35853	0.525532	0.0374168	0.452195	0.598869	0.0801577
S-S_edge_all_skewnessEdgeLength_skewness	1.32639	0.036725	1.01758	1.72893	0.558801	0.0390323	0.482297	0.635304	0.282464
S-S_edge_v1_kurtosisEdgeLength_skewness	1.12389	0.323637	0.891248	1.41726	0.564603	0.0365256	0.493013	0.636194	0.116797
S-S_edge_v2_kurtosisEdgeLength_skewness	1.25329	0.0484209	1.00157	1.56828	0.611025	0.0340089	0.544368	0.677683	0.225772
S-S_edge_v3_kurtosisEdgeLength_skewness	1.05214	0.644975	0.847583	1.30605	0.535783	0.0382035	0.460904	0.610662	0.0508222
S-S_edge_v4_kurtosisEdgeLength_skewness	1.03071	0.811846	0.803496	1.32217	0.489749	0.0386285	0.414037	0.56546	0.0302455
S-S_edge_v5_kurtosisEdgeLength_skewness	1.27835	0.0326967	1.02042	1.60148	0.54352	0.0429636	0.459312	0.627729	0.245573
S-S_edge_all_kurtosisEdgeLength_skewness	1.02694	0.824686	0.811706	1.29925	0.500193	0.0373394	0.427008	0.573379	0.0265832
T-I_edge_v1_NEdge_skewness	1.11318	0.367002	0.88185	1.40519	0.474855	0.0400898	0.396279	0.553431	0.107221
T-I_edge_v2_NEdge_skewness	1.13062	0.298627	0.896966	1.42515	0.471567	0.0406644	0.391864	0.551269	0.12277
T-I_edge_v3_NEdge_skewness	1.13146	0.290606	0.899826	1.42272	0.4706	0.0405217	0.391177	0.550022	0.123508
T-I_edge_v4_NEdge_skewness	1.1241	0.315123	0.894701	1.41232	0.475435	0.0402062	0.396631	0.554239	0.116983
T-I_edge_v5_NEdge_skewness	1.11533	0.347502	0.888193	1.40054	0.472921	0.0397796	0.394953	0.550889	0.109147
T-I_edge_all_NEdge_skewness	1.13298	0.290563	0.898809	1.42817	0.470019	0.0406729	0.3903	0.549738	0.124854
T-I_edge_v1_minEdgeLength_skewness	0.732655	0.0154904	0.569526	0.94251	0.571567	0.0364297	0.500165	0.642969	-0.31108
T-I_edge_v2_minEdgeLength_skewness	0.855305	0.213741	0.668526	1.09427	0.540426	0.04028	0.461477	0.619374	-0.156298
T-I_edge_v3_minEdgeLength_skewness	0.77078	0.0286635	0.610449	0.973222	0.587814	0.0367799	0.515726	0.659903	-0.260352
T-I_edge_v4_minEdgeLength_skewness	0.900067	0.348173	0.722346	1.12151	0.562089	0.0370809	0.48941	0.634768	-0.105286
T-I_edge_v5_minEdgeLength_skewness	0.899974	0.408161	0.701091	1.15528	0.55029	0.0375589	0.476675	0.623906	-0.105389
T-I_edge_all_minEdgeLength_skewness	0.732655	0.0154904	0.569526	0.94251	0.571567	0.0364297	0.500165	0.642969	-0.31108
T-I_edge_v1_maxEdgeLength_skewness	1.15016	0.270153	0.896947	1.47485	0.523211	0.0400703	0.444673	0.601749	0.139898
T-I_edge_v2_maxEdgeLength_skewness	1.26973	0.0585235	0.991427	1.62614	0.548743	0.0398804	0.470577	0.626908	0.2388
T-I_edge_v3_maxEdgeLength_skewness	1.02376	0.849557	0.803217	1.30485	0.517021	0.0382129	0.442124	0.591919	0.0234794
T-I_edge_v4_maxEdgeLength_skewness	1.06321	0.615942	0.836766	1.35094	0.522437	0.0377487	0.44845	0.596425	0.0612966
T-I_edge_v5_maxEdgeLength_skewness	1.06986	0.601807	0.830186	1.37872	0.515087	0.0410823	0.434566	0.595608	0.0675242
T-I_edge_all_maxEdgeLength_skewness	1.12633	0.337198	0.883387	1.4361	0.539845	0.0399385	0.461566	0.618125	0.118968
T-I_edge_v1_meanEdgeLength_skewness	0.910113	0.397051	0.731863	1.13178	0.535783	0.0346733	0.467824	0.603743	-0.094187
T-I_edge_v2_meanEdgeLength_skewness	1.0493	0.669958	0.840992	1.3092	0.541006	0.0383848	0.465772	0.61624	0.0481219
T-I_edge_v3_meanEdgeLength_skewness	0.886612	0.299645	0.706264	1.11301	0.534043	0.0386557	0.458277	0.609808	-0.120348
T-I_edge_v4_meanEdgeLength_skewness	0.918657	0.415173	0.74907	1.12664	0.531528	0.0363609	0.460261	0.602795	-0.084843
T-I_edge_v5_meanEdgeLength_skewness	0.847108	0.103034	0.693917	1.03412	0.534623	0.03556	0.464925	0.60432	-0.165927
T-I_edge_all_meanEdgeLength_skewness	1.01443	0.898233	0.814481	1.26346	0.481625	0.0371016	0.408906	0.554344	0.014325
T-I_edge_v1_stdEdgeLength_skewness	1.44197	0.0105375	1.0893	1.90882	0.575629	0.0380337	0.501083	0.650175	0.36601
T-I_edge_v2_stdEdgeLength_skewness	1.20451	0.125634	0.949281	1.52837	0.545261	0.0365814	0.473562	0.616961	0.186076
T-I_edge_v3_stdEdgeLength_skewness	1.35953	0.0110163	1.07287	1.72277	0.592263	0.0365017	0.52072	0.663806	0.307139
T-I_edge_v4_stdEdgeLength_skewness	1.1677	0.187018	0.927502	1.4701	0.560542	0.0379721	0.486116	0.634967	0.155035
T-I_edge_v5_stdEdgeLength_skewness	1.09566	0.471221	0.85457	1.40476	0.516828	0.0389642	0.440458	0.593198	0.091354
T-I_edge_all_stdEdgeLength_skewness	1.41288	0.0141288	1.07206	1.86205	0.575048	0.0375555	0.501439	0.648657	0.345629
T-I_edge_v1_skewnessEdgeLength_skewness	1.04343	0.713233	0.831749	1.30899	0.483559	0.036426	0.412164	0.554954	0.0425167
T-I_edge_v2_skewnessEdgeLength_skewness	1.11451	0.391419	0.869777	1.42811	0.534236	0.0371965	0.461331	0.607141	0.108416
T-I_edge_v3_skewnessEdgeLength_skewness	0.922982	0.47303	0.741517	1.14886	0.539652	0.037521	0.466111	0.613193	-0.0801454
T-I_edge_v4_skewnessEdgeLength_skewness	0.926888	0.504769	0.741545	1.15855	0.534623	0.0367955	0.462504	0.606742	-0.0759228
T-I_edge_v5_skewnessEdgeLength_skewness	1.02107	0.864894	0.803059	1.29826	0.489555	0.0392596	0.412606	0.566504	0.0208503
T-I_edge_all_skewnessEdgeLength_skewness	1.01615	0.890888	0.8083	1.27744	0.484526	0.0404372	0.405269	0.563783	0.0160167
T-I_edge_v1_kurtosisEdgeLength_skewness	1.01968	0.869371	0.808333	1.28629	0.485493	0.0390453	0.408964	0.562022	0.0194895
T-I_edge_v2_kurtosisEdgeLength_skewness	0.843074	0.185947	0.654653	1.08573	0.548743	0.0347942	0.480546	0.616939	-0.170701
T-I_edge_v3_kurtosisEdgeLength_skewness	0.971692	0.811308	0.767614	1.23003	0.532495	0.0402633	0.453579	0.611411	-0.0287165
T-I_edge_v4_kurtosisEdgeLength_skewness	1.11995	0.349996	0.883126	1.42028	0.511412	0.0387223	0.435516	0.587308	0.113284
T-I_edge_v5_kurtosisEdgeLength_skewness	0.860143	0.203972	0.681741	1.08523	0.551451	0.0369599	0.479009	0.623892	-0.150657
T-I_edge_all_kurtosisEdgeLength_skewness	0.996131	0.971817	0.803368	1.23515	0.511412	0.0402867	0.43245	0.590374	-0.00387662
T-S_edge_v1_NEdge_skewness	1.01348	0.913094	0.796871	1.28897	0.453385	0.037093	0.380683	0.526087	0.0133891
T-S_edge_v2_NEdge_skewness	1.02555	0.836258	0.807359	1.3027	0.456093	0.038402	0.380825	0.531361	0.0252253
T-S_edge_v3_NEdge_skewness	1.02438	0.843931	0.805942	1.30203	0.448936	0.0387356	0.373014	0.524858	0.0240899
T-S_edge_v4_NEdge_skewness	1.0259	0.836942	0.804188	1.30873	0.440232	0.038163	0.365433	0.515032	0.0255678
T-S_edge_v5_NEdge_skewness	1.03582	0.775782	0.813034	1.31965	0.441973	0.0380833	0.36733	0.516616	0.0351926
T-S_edge_all_NEdge_skewness	1.02335	0.850792	0.804573	1.30162	0.44971	0.0384977	0.374254	0.525165	0.0230846
T-S_edge_v1_minEdgeLength_skewness	0.959263	0.742242	0.74868	1.22908	0.526692	0.0357171	0.456687	0.596698	-0.0415902
T-S_edge_v2_minEdgeLength_skewness	0.942548	0.642728	0.734062	1.21025	0.534816	0.0382706	0.459806	0.609827	-0.0591689
T-S_edge_v3_minEdgeLength_skewness	0.96954	0.802958	0.7604	1.2362	0.498066	0.0415142	0.416698	0.579434	-0.0309333
T-S_edge_v4_minEdgeLength_skewness	0.85817	0.226564	0.669745	1.09961	0.55706	0.039719	0.479211	0.634909	-0.152953
T-S_edge_v5_minEdgeLength_skewness	0.786564	0.0447854	0.62215	0.994428	0.580077	0.0395094	0.502639	0.657516	-0.240081
T-S_edge_all_minEdgeLength_skewness	0.959263	0.742242	0.74868	1.22908	0.526692	0.0357171	0.456687	0.596698	-0.0415902
T-S_edge_v1_maxEdgeLength_skewness	1.23304	0.129283	0.940654	1.61631	0.555319	0.038473	0.479912	0.630726	0.209481
T-S_edge_v2_maxEdgeLength_skewness	1.17294	0.177474	0.930235	1.47897	0.525532	0.0375754	0.451884	0.59918	0.159514
T-S_edge_v3_maxEdgeLength_skewness	1.06162	0.62635	0.834513	1.35052	0.506576	0.038274	0.431559	0.581593	0.0597913
T-S_edge_v4_maxEdgeLength_skewness	1.07902	0.532093	0.850003	1.36974	0.498066	0.039009	0.421608	0.574523	0.0760529
T-S_edge_v5_maxEdgeLength_skewness	1.07703	0.547004	0.845951	1.37124	0.494971	0.0399003	0.416766	0.573176	0.0742089
T-S_edge_all_maxEdgeLength_skewness	1.10169	0.450548	0.856642	1.41684	0.518375	0.039929	0.440114	0.596636	0.0968486
T-S_edge_v1_meanEdgeLength_skewness	1.05723	0.678792	0.812425	1.37579	0.469246	0.0425367	0.385874	0.552618	0.0556484
T-S_edge_v2_meanEdgeLength_skewness	1.0635	0.595649	0.847196	1.33503	0.491103	0.035754	0.421025	0.56118	0.0615668
T-S_edge_v3_meanEdgeLength_skewness	1.03939	0.715683	0.844305	1.27954	0.512379	0.0386436	0.436638	0.58812	0.0386303
T-S_edge_v4_meanEdgeLength_skewness	0.968681	0.787284	0.768785	1.22055	0.518182	0.0379217	0.443855	0.592508	-0.0318201
T-S_edge_v5_meanEdgeLength_skewness	0.921853	0.541404	0.709982	1.19695	0.496132	0.0386918	0.420296	0.571967	-0.0813691
T-S_edge_all_meanEdgeLength_skewness	1.16708	0.241814	0.901032	1.51168	0.533656	0.0364785	0.462158	0.605154	0.154503
T-S_edge_v1_stdEdgeLength_skewness	1.09599	0.484493	0.847635	1.4171	0.525145	0.0391924	0.448328	0.601962	0.0916542
T-S_edge_v2_stdEdgeLength_skewness	1.23712	0.11192	0.951636	1.60824	0.550484	0.0400038	0.472076	0.628891	0.212783
T-S_edge_v3_stdEdgeLength_skewness	1.02521	0.842744	0.801679	1.31106	0.50058	0.0400045	0.422172	0.578989	0.0248938
T-S_edge_v4_stdEdgeLength_skewness	1.09797	0.45701	0.858278	1.40461	0.530561	0.0385033	0.455094	0.606027	0.0934644
T-S_edge_v5_stdEdgeLength_skewness	1.08434	0.509467	0.852473	1.37928	0.501547	0.0362347	0.430527	0.572567	0.0809756
T-S_edge_all_stdEdgeLength_skewness	1.05932	0.652178	0.82452	1.36098	0.512379	0.0399844	0.43401	0.590749	0.0576268
T-S_edge_v1_skewnessEdgeLength_skewness	0.803161	0.0643827	0.636678	1.01318	0.50735	0.0408694	0.427246	0.587454	-0.219201
T-S_edge_v2_skewnessEdgeLength_skewness	1.00039	0.997334	0.794403	1.2598	0.507737	0.0350137	0.43911	0.576364	0.000393114
T-S_edge_v3_skewnessEdgeLength_skewness	1.04648	0.688733	0.837905	1.30697	0.541586	0.0374059	0.468271	0.614902	0.0454294
T-S_edge_v4_skewnessEdgeLength_skewness	1.00876	0.940105	0.803589	1.2663	0.477563	0.0387625	0.401588	0.553537	0.00871711
T-S_edge_v5_skewnessEdgeLength_skewness	0.936037	0.592594	0.734753	1.19246	0.541393	0.0361981	0.470444	0.612341	-0.0661001
T-S_edge_all_skewnessEdgeLength_skewness	0.823576	0.0573719	0.674168	1.0061	0.552998	0.0387074	0.477131	0.628865	-0.1941
T-S_edge_v1_kurtosisEdgeLength_skewness	1.08178	0.506927	0.857656	1.36447	0.49942	0.037255	0.4264	0.572439	0.0786079
T-S_edge_v2_kurtosisEdgeLength_skewness	0.95622	0.706659	0.757364	1.20729	0.513346	0.0380072	0.438852	0.58784	-0.0447676
T-S_edge_v3_kurtosisEdgeLength_skewness	0.905611	0.431524	0.707377	1.1594	0.545261	0.0374389	0.471881	0.618641	-0.099146
T-S_edge_v4_kurtosisEdgeLength_skewness	0.90466	0.393308	0.718746	1.13866	0.550677	0.0398655	0.472541	0.628813	-0.100196
T-S_edge_v5_kurtosisEdgeLength_skewness	0.896386	0.393097	0.697383	1.15218	0.520309	0.0387015	0.444455	0.596164	-0.109384
T-S_edge_all_kurtosisEdgeLength_skewness	1.16568	0.101017	0.970527	1.40008	0.543907	0.0363928	0.472577	0.615237	0.153306
I-S_edge_v1_NEdge_skewness	0.968394	0.801176	0.754217	1.24339	0.502901	0.0358883	0.43256	0.573242	-0.032116
I-S_edge_v2_NEdge_skewness	0.97921	0.861903	0.772804	1.24074	0.488975	0.0359874	0.418439	0.55951	-0.0210096
I-S_edge_v3_NEdge_skewness	0.988355	0.921999	0.781789	1.2495	0.490716	0.0355044	0.421127	0.560304	-0.0117131
I-S_edge_v4_NEdge_skewness	0.986583	0.91118	0.778137	1.25087	0.496905	0.0350079	0.42829	0.565521	-0.0135083
I-S_edge_v5_NEdge_skewness	0.98181	0.881112	0.771882	1.24883	0.507544	0.0350979	0.438752	0.576335	-0.0183571
I-S_edge_all_NEdge_skewness	0.985745	0.904719	0.77923	1.24699	0.489362	0.0353486	0.420078	0.558645	-0.0143578
I-S_edge_v1_minEdgeLength_skewness	0.88078	0.327764	0.683046	1.13576	0.50677	0.0391383	0.430059	0.583481	-0.126947
I-S_edge_v2_minEdgeLength_skewness	0.89319	0.357044	0.702344	1.13589	0.497872	0.0401651	0.419149	0.576596	-0.112956
I-S_edge_v3_minEdgeLength_skewness	0.915057	0.463624	0.721687	1.16024	0.502708	0.0392285	0.42582	0.579596	-0.0887692
I-S_edge_v4_minEdgeLength_skewness	0.796063	0.0560155	0.630018	1.00587	0.548936	0.0362027	0.477979	0.619893	-0.228077
I-S_edge_v5_minEdgeLength_skewness	0.815129	0.0553026	0.661362	1.00465	0.538685	0.0355096	0.469086	0.608284	-0.204408
I-S_edge_all_minEdgeLength_skewness	0.88078	0.327764	0.683046	1.13576	0.50677	0.0391383	0.430059	0.583481	-0.126947
I-S_edge_v1_maxEdgeLength_skewness	0.9862	0.909669	0.77573	1.25377	0.498646	0.039325	0.421569	0.575723	-0.013896
I-S_edge_v2_maxEdgeLength_skewness	1.09747	0.450956	0.861728	1.3977	0.503095	0.0362731	0.432	0.57419	0.0930077
I-S_edge_v3_maxEdgeLength_skewness	0.993805	0.960644	0.776437	1.27203	0.488201	0.0375375	0.414628	0.561775	-0.00621427
I-S_edge_v4_maxEdgeLength_skewness	1.02329	0.844615	0.812816	1.28828	0.50677	0.0377395	0.4328	0.580739	0.0230276
I-S_edge_v5_maxEdgeLength_skewness	1.14499	0.266817	0.901599	1.45408	0.555319	0.040618	0.475708	0.63493	0.135394
I-S_edge_all_maxEdgeLength_skewness	1.00486	0.967501	0.795871	1.26872	0.477369	0.0374804	0.403908	0.550831	0.00484683
I-S_edge_v1_meanEdgeLength_skewness	0.943177	0.64351	0.736199	1.20835	0.494197	0.0361336	0.423375	0.565019	-0.0585009
I-S_edge_v2_meanEdgeLength_skewness	0.923182	0.502717	0.730761	1.16627	0.512573	0.037706	0.438669	0.586476	-0.0799287
I-S_edge_v3_meanEdgeLength_skewness	0.946247	0.626403	0.757519	1.182	0.495358	0.0386451	0.419613	0.571102	-0.0552513
I-S_edge_v4_meanEdgeLength_skewness	0.938682	0.549629	0.762948	1.15489	0.513346	0.0389412	0.437022	0.589671	-0.0632783
I-S_edge_v5_meanEdgeLength_skewness	0.788724	0.0367873	0.631213	0.985539	0.514313	0.0382114	0.439419	0.589208	-0.237339
I-S_edge_all_meanEdgeLength_skewness	0.897625	0.344484	0.717543	1.1229	0.534623	0.0381675	0.459815	0.609431	-0.108003
I-S_edge_v1_stdEdgeLength_skewness	0.945419	0.655793	0.73865	1.21007	0.478143	0.0410002	0.397783	0.558504	-0.0561272
I-S_edge_v2_stdEdgeLength_skewness	1.11084	0.403498	0.868049	1.42155	0.498259	0.0442144	0.411599	0.58492	0.105119
I-S_edge_v3_stdEdgeLength_skewness	0.983489	0.889348	0.777878	1.24345	0.526692	0.0384143	0.4514	0.601984	-0.0166488
I-S_edge_v4_stdEdgeLength_skewness	1.24168	0.086595	0.969364	1.59048	0.512766	0.0387208	0.436873	0.588659	0.216462
I-S_edge_v5_stdEdgeLength_skewness	1.22562	0.0928508	0.966739	1.55383	0.503868	0.0385836	0.428245	0.579492	0.203448
I-S_edge_all_stdEdgeLength_skewness	0.949838	0.665868	0.751978	1.19976	0.487621	0.042317	0.40468	0.570562	-0.0514639
I-S_edge_v1_skewnessEdgeLength_skewness	1.06129	0.609477	0.844721	1.33338	0.506383	0.0377366	0.432419	0.580347	0.0594835
I-S_edge_v2_skewnessEdgeLength_skewness	1.02218	0.853871	0.809372	1.29094	0.529207	0.0372201	0.456256	0.602158	0.0219362
I-S_edge_v3_skewnessEdgeLength_skewness	0.914948	0.419386	0.737388	1.13526	0.492456	0.0382181	0.417549	0.567364	-0.088888
I-S_edge_v4_skewnessEdgeLength_skewness	1.02156	0.849987	0.818932	1.27433	0.529207	0.0386761	0.453402	0.605012	0.0213349
I-S_edge_v5_skewnessEdgeLength_skewness	0.98727	0.917715	0.774242	1.25891	0.484526	0.0385481	0.408972	0.56008	-0.012812
I-S_edge_all_skewnessEdgeLength_skewness	1.11293	0.361406	0.884465	1.40041	0.531915	0.0376848	0.458053	0.605777	0.106995
I-S_edge_v1_kurtosisEdgeLength_skewness	1.00421	0.972636	0.789893	1.27668	0.489168	0.0385099	0.413689	0.564648	0.0042014
I-S_edge_v2_kurtosisEdgeLength_skewness	1.14271	0.263819	0.904306	1.44396	0.491683	0.0384906	0.416241	0.567124	0.133402
I-S_edge_v3_kurtosisEdgeLength_skewness	1.1656	0.180799	0.931294	1.45885	0.515861	0.0346402	0.447966	0.583755	0.153234
I-S_edge_v4_kurtosisEdgeLength_skewness	1.08313	0.496591	0.860408	1.36349	0.509865	0.0388256	0.433766	0.585963	0.0798504
I-S_edge_v5_kurtosisEdgeLength_skewness	1.00588	0.962612	0.787045	1.28557	0.488588	0.0398456	0.410491	0.566685	0.00586771
I-S_edge_all_kurtosisEdgeLength_skewness	1.11732	0.355928	0.882862	1.41403	0.488588	0.0388414	0.412459	0.564717	0.110929
T-T_edge_v1_NEdge_kurtosis	0.987309	0.921658	0.765423	1.27351	0.496518	0.0382793	0.421491	0.571546	-0.0127727
T-T_edge_v2_NEdge_kurtosis	0.920184	0.551932	0.699599	1.21032	0.542166	0.0357406	0.472115	0.612218	-0.0831818
T-T_edge_v3_NEdge_kurtosis	0.962388	0.776808	0.738305	1.25448	0.555319	0.036283	0.484204	0.626434	-0.0383373
T-T_edge_v4_NEdge_kurtosis	0.986825	0.919672	0.762605	1.27697	0.537911	0.0350849	0.469145	0.606677	-0.0132623
T-T_edge_v5_NEdge_kurtosis	1.01773	0.887066	0.798499	1.29716	0.48472	0.0362103	0.413747	0.555692	0.0175787
T-T_edge_all_NEdge_kurtosis	0.965625	0.793419	0.743208	1.2546	0.536364	0.0348304	0.468096	0.604631	-0.0349794
T-T_edge_v1_minEdgeLength_kurtosis	0.852181	0.231508	0.655746	1.10746	0.524758	0.0336835	0.458739	0.590778	-0.159957
T-T_edge_v2_minEdgeLength_kurtosis	0.937076	0.616047	0.726868	1.20807	0.524565	0.0362526	0.45351	0.59562	-0.0649912
T-T_edge_v3_minEdgeLength_kurtosis	0.948902	0.683168	0.737624	1.2207	0.528433	0.0370098	0.455894	0.600973	-0.0524499
T-T_edge_v4_minEdgeLength_kurtosis	1.12173	0.3563	0.87879	1.43184	0.499226	0.0403102	0.420218	0.578234	0.114876
T-T_edge_v5_minEdgeLength_kurtosis	0.901258	0.421404	0.699487	1.16123	0.576209	0.0422096	0.493478	0.65894	-0.103964
T-T_edge_all_minEdgeLength_kurtosis	0.852181	0.231508	0.655746	1.10746	0.524758	0.0336835	0.458739	0.590778	-0.159957
T-T_edge_v1_maxEdgeLength_kurtosis	0.916701	0.493243	0.714786	1.17565	0.502515	0.039518	0.425059	0.57997	-0.086974
T-T_edge_v2_maxEdgeLength_kurtosis	1.01334	0.915342	0.793665	1.29382	0.507544	0.0374591	0.434124	0.580963	0.0132526
T-T_edge_v3_maxEdgeLength_kurtosis	0.86184	0.341944	0.634236	1.17112	0.526306	0.0396314	0.448628	0.603983	-0.148685
T-T_edge_v4_maxEdgeLength_kurtosis	1.00268	0.983589	0.776659	1.29449	0.516828	0.0378531	0.442636	0.59102	0.00268081
T-T_edge_v5_maxEdgeLength_kurtosis	1.06167	0.632335	0.830857	1.35659	0.47911	0.0373795	0.405846	0.552374	0.0598401
T-T_edge_all_maxEdgeLength_kurtosis	0.86443	0.279053	0.664	1.12536	0.517021	0.0342667	0.449858	0.584184	-0.145685
T-T_edge_v1_meanEdgeLength_kurtosis	0.819898	0.140099	0.629792	1.06739	0.535783	0.039374	0.45861	0.612956	-0.198576
T-T_edge_v2_meanEdgeLength_kurtosis	0.986466	0.90443	0.789736	1.2322	0.522824	0.0373403	0.449637	0.596011	-0.0136261
T-T_edge_v3_meanEdgeLength_kurtosis	1.03674	0.787167	0.797836	1.34718	0.47795	0.0387666	0.401967	0.553932	0.0360823
T-T_edge_v4_meanEdgeLength_kurtosis	1.10944	0.351959	0.891512	1.38065	0.493424	0.0395122	0.41598	0.570868	0.103859
T-T_edge_v5_meanEdgeLength_kurtosis	1.03292	0.779817	0.823087	1.29625	0.490522	0.0386458	0.414776	0.566268	0.0323898
T-T_edge_all_meanEdgeLength_kurtosis	1.02649	0.833496	0.804449	1.30981	0.500387	0.0387519	0.424433	0.57634	0.0261429
T-T_edge_v1_stdEdgeLength_kurtosis	0.90304	0.376968	0.72019	1.13231	0.494391	0.0370512	0.42177	0.567011	-0.101988
T-T_edge_v2_stdEdgeLength_kurtosis	1.06732	0.577944	0.848448	1.34265	0.525532	0.0352639	0.456415	0.594649	0.0651485
T-T_edge_v3_stdEdgeLength_kurtosis	0.912336	0.460215	0.715163	1.16387	0.526886	0.0380328	0.452342	0.60143	-0.0917473
T-T_edge_v4_stdEdgeLength_kurtosis	1.0778	0.571753	0.831304	1.39738	0.483559	0.0398844	0.405386	0.561732	0.0749208
T-T_edge_v5_stdEdgeLength_kurtosis	0.909436	0.500212	0.690098	1.19849	0.57176	0.0415007	0.490419	0.653101	-0.0949308
T-T_edge_all_stdEdgeLength_kurtosis	0.95433	0.684395	0.761742	1.19561	0.475435	0.036191	0.404501	0.546369	-0.0467457
T-T_edge_v1_skewnessEdgeLength_kurtosis	0.981458	0.882476	0.765781	1.25788	0.504062	0.0377174	0.430136	0.577988	-0.0187162
T-T_edge_v2_skewnessEdgeLength_kurtosis	0.895144	0.393089	0.694207	1.15424	0.531915	0.0366314	0.460117	0.603712	-0.110771
T-T_edge_v3_skewnessEdgeLength_kurtosis	1.0674	0.548686	0.862478	1.32102	0.51354	0.0380912	0.438881	0.588198	0.0652295
T-T_edge_v4_skewnessEdgeLength_kurtosis	1.01426	0.908697	0.796289	1.29189	0.473308	0.0391291	0.396614	0.550001	0.0141571
T-T_edge_v5_skewnessEdgeLength_kurtosis	1.0558	0.668574	0.82342	1.35376	0.510832	0.037413	0.437502	0.584161	0.0542976
T-T_edge_all_skewnessEdgeLength_kurtosis	1.15647	0.35299	0.850959	1.57166	0.489942	0.039957	0.411626	0.568258	0.145371
T-T_edge_v1_kurtosisEdgeLength_kurtosis	0.987607	0.916865	0.78144	1.24817	0.466731	0.0384228	0.391422	0.54204	-0.0124701
T-T_edge_v2_kurtosisEdgeLength_kurtosis	1.03103	0.816143	0.796879	1.33399	0.500193	0.0392752	0.423214	0.577173	0.0305604
T-T_edge_v3_kurtosisEdgeLength_kurtosis	1.06656	0.595935	0.840519	1.35338	0.547195	0.0376242	0.473452	0.620939	0.0644359
T-T_edge_v4_kurtosisEdgeLength_kurtosis	1.03942	0.73034	0.834277	1.295	0.519342	0.0384058	0.444067	0.594618	0.0386625
T-T_edge_v5_kurtosisEdgeLength_kurtosis	1.1265	0.237206	0.924596	1.37249	0.533269	0.0353782	0.463928	0.60261	0.119115
T-T_edge_all_kurtosisEdgeLength_kurtosis	1.08696	0.528584	0.838658	1.40877	0.487234	0.0403987	0.408053	0.566415	0.0833813
I-I_edge_v1_NEdge_kurtosis	1.12742	0.173745	0.948499	1.3401	0.581238	0.0373377	0.508056	0.65442	0.119933
I-I_edge_v2_NEdge_kurtosis	1.17382	0.094997	0.972514	1.41679	0.558221	0.0378967	0.483943	0.632498	0.16026
I-I_edge_v3_NEdge_kurtosis	1.17723	0.122874	0.956844	1.44837	0.52882	0.0403243	0.449784	0.607856	0.163162
I-I_edge_v4_NEdge_kurtosis	1.14903	0.225568	0.917815	1.4385	0.506963	0.0421055	0.424436	0.58949	0.13892
I-I_edge_v5_NEdge_kurtosis	1.12513	0.305769	0.897867	1.40992	0.509478	0.0411634	0.428797	0.590158	0.117901
I-I_edge_all_NEdge_kurtosis	1.1654	0.172147	0.935511	1.45178	0.517215	0.0417024	0.435478	0.598951	0.153066
I-I_edge_v1_minEdgeLength_kurtosis	0.77038	0.125442	0.551813	1.07552	0.531141	0.0388786	0.454939	0.607343	-0.260872
I-I_edge_v2_minEdgeLength_kurtosis	1.03624	0.826558	0.753679	1.42472	0.468665	0.0410009	0.388304	0.549027	0.0355943
I-I_edge_v3_minEdgeLength_kurtosis	1.09089	0.467699	0.862615	1.37957	0.511799	0.0404654	0.432487	0.591111	0.0869937
I-I_edge_v4_minEdgeLength_kurtosis	1.0542	0.520502	0.897445	1.23832	0.547969	0.0338924	0.48154	0.614398	0.0527776
I-I_edge_v5_minEdgeLength_kurtosis	1.07064	0.366968	0.923087	1.24178	0.591683	0.0321485	0.528672	0.654694	0.0682568
I-I_edge_all_minEdgeLength_kurtosis	0.77038	0.125442	0.551813	1.07552	0.531141	0.0388786	0.454939	0.607343	-0.260872
I-I_edge_v1_maxEdgeLength_kurtosis	0.904618	0.426729	0.706496	1.1583	0.517602	0.0385281	0.442087	0.593117	-0.100242
I-I_edge_v2_maxEdgeLength_kurtosis	0.950607	0.645643	0.766004	1.1797	0.482012	0.0390404	0.405492	0.558531	-0.050655
I-I_edge_v3_maxEdgeLength_kurtosis	1.04224	0.737796	0.81804	1.32789	0.510445	0.0394274	0.433167	0.587723	0.041372
I-I_edge_v4_maxEdgeLength_kurtosis	0.975414	0.851107	0.752153	1.26495	0.509865	0.0372257	0.436902	0.582827	-0.0248928
I-I_edge_v5_maxEdgeLength_kurtosis	1.15487	0.150715	0.948951	1.40547	0.565764	0.0365638	0.494099	0.637429	0.143985
I-I_edge_all_maxEdgeLength_kurtosis	0.96668	0.767581	0.772113	1.21028	0.496712	0.0391496	0.419979	0.573445	-0.0338878
I-I_edge_v1_meanEdgeLength_kurtosis	0.856064	0.226492	0.66547	1.10124	0.499807	0.0379887	0.425349	0.574264	-0.155411
I-I_edge_v2_meanEdgeLength_kurtosis	0.996788	0.974293	0.819648	1.21221	0.48588	0.0376714	0.412044	0.559716	-0.00321702
I-I_edge_v3_meanEdgeLength_kurtosis	1.10125	0.280512	0.924303	1.31207	0.568665	0.0375457	0.495076	0.642255	0.0964439
I-I_edge_v4_meanEdgeLength_kurtosis	1.04881	0.574547	0.888044	1.23868	0.585687	0.0355566	0.515996	0.655378	0.0476573
I-I_edge_v5_meanEdgeLength_kurtosis	1.05553	0.530964	0.891358	1.24993	0.568085	0.0350686	0.499351	0.636819	0.0540391
I-I_edge_all_meanEdgeLength_kurtosis	1.02052	0.84414	0.833429	1.24962	0.546422	0.0379453	0.472049	0.620794	0.0203147
I-I_edge_v1_stdEdgeLength_kurtosis	1.00104	0.993005	0.793613	1.26268	0.541779	0.0381413	0.467023	0.616536	0.0010386
I-I_edge_v2_stdEdgeLength_kurtosis	0.850362	0.204145	0.662137	1.09209	0.525145	0.0380343	0.450598	0.599692	-0.162094
I-I_edge_v3_stdEdgeLength_kurtosis	1.00896	0.940703	0.797656	1.27624	0.490909	0.039487	0.413515	0.568304	0.00891879
I-I_edge_v4_stdEdgeLength_kurtosis	1.03821	0.6662	0.875584	1.23103	0.548356	0.0360304	0.477736	0.618976	0.0374942
I-I_edge_v5_stdEdgeLength_kurtosis	1.07983	0.310511	0.930879	1.25261	0.595745	0.0340729	0.528962	0.662527	0.0768011
I-I_edge_all_stdEdgeLength_kurtosis	0.959294	0.715658	0.767081	1.19967	0.418956	0.0375817	0.345295	0.492616	-0.0415579
I-I_edge_v1_skewnessEdgeLength_kurtosis	1.02077	0.834103	0.84213	1.23731	0.497872	0.0355681	0.428159	0.567586	0.0205576
I-I_edge_v2_skewnessEdgeLength_kurtosis	1.03896	0.641912	0.884387	1.22054	0.541199	0.0359536	0.47073	0.611668	0.0382178
I-I_edge_v3_skewnessEdgeLength_kurtosis	1.04614	0.583418	0.890378	1.22916	0.5853	0.0348663	0.516962	0.653638	0.0451091
I-I_edge_v4_skewnessEdgeLength_kurtosis	1.07319	0.366318	0.920709	1.25092	0.601547	0.0342944	0.53433	0.668764	0.0706342
I-I_edge_v5_skewnessEdgeLength_kurtosis	1.07325	0.393097	0.912514	1.26231	0.598646	0.0371081	0.525914	0.671378	0.070696
I-I_edge_all_skewnessEdgeLength_kurtosis	1.13031	0.18803	0.941878	1.35644	0.553385	0.037808	0.479281	0.627489	0.122491
I-I_edge_v1_kurtosisEdgeLength_kurtosis	1.11886	0.330402	0.892391	1.4028	0.511799	0.0368847	0.439505	0.584093	0.11231
I-I_edge_v2_kurtosisEdgeLength_kurtosis	1.1459	0.240383	0.912862	1.43843	0.483946	0.0357353	0.413905	0.553987	0.13619
I-I_edge_v3_kurtosisEdgeLength_kurtosis	1.15272	0.234216	0.912066	1.45687	0.529594	0.0330819	0.464753	0.594434	0.142123
I-I_edge_v4_kurtosisEdgeLength_kurtosis	1.20486	0.0311501	1.01702	1.4274	0.618182	0.0339027	0.551733	0.684631	0.186367
I-I_edge_v5_kurtosisEdgeLength_kurtosis	1.0907	0.37913	0.898832	1.32353	0.555319	0.0374236	0.481969	0.628669	0.0868212
I-I_edge_all_kurtosisEdgeLength_kurtosis	1.01984	0.872275	0.802652	1.29579	0.498453	0.0380429	0.423889	0.573017	0.0196435
S-S_edge_v1_NEdge_kurtosis	0.960345	0.73089	0.762588	1.20939	0.525919	0.0389866	0.449505	0.602332	-0.0404622
S-S_edge_v2_NEdge_kurtosis	0.971965	0.822294	0.758375	1.24571	0.504062	0.0379847	0.429612	0.578512	-0.0284351
S-S_edge_v3_NEdge_kurtosis	0.93549	0.605403	0.726395	1.20477	0.488395	0.0398579	0.410273	0.566516	-0.0666847
S-S_edge_v4_NEdge_kurtosis	1.01353	0.915816	0.790028	1.30025	0.509478	0.0396581	0.431748	0.587208	0.0134357
S-S_edge_v5_NEdge_kurtosis	1.04468	0.686971	0.844613	1.29213	0.496325	0.0377552	0.422325	0.570325	0.0437074
S-S_edge_all_NEdge_kurtosis	1.06159	0.649909	0.820096	1.37421	0.531528	0.0405889	0.451974	0.611082	0.0597724
S-S_edge_v1_minEdgeLength_kurtosis	1.05489	0.667947	0.826372	1.3466	0.428433	0.0397091	0.350604	0.506263	0.0534349
S-S_edge_v2_minEdgeLength_kurtosis	1.06304	0.620573	0.834509	1.35416	0.531335	0.0400815	0.452775	0.609894	0.0611348
S-S_edge_v3_minEdgeLength_kurtosis	0.96975	0.783208	0.779168	1.20695	0.46441	0.0396377	0.38672	0.5421	-0.0307168
S-S_edge_v4_minEdgeLength_kurtosis	0.77508	0.0635191	0.592196	1.01444	0.493037	0.0372333	0.42006	0.566014	-0.25479
S-S_edge_v5_minEdgeLength_kurtosis	0.768688	0.0843302	0.57019	1.03629	0.506576	0.037154	0.433755	0.579398	-0.263071
S-S_edge_all_minEdgeLength_kurtosis	1.05489	0.667947	0.826372	1.3466	0.428433	0.0397091	0.350604	0.506263	0.0534349
S-S_edge_v1_maxEdgeLength_kurtosis	1.50862	0.00039026	1.20196	1.89352	0.564217	0.0418583	0.482174	0.646259	0.411197
S-S_edge_v2_maxEdgeLength_kurtosis	1.15975	0.150702	0.947499	1.41956	0.531141	0.03821	0.45625	0.606033	0.148208
S-S_edge_v3_maxEdgeLength_kurtosis	1.16689	0.12555	0.957786	1.42166	0.56325	0.0354489	0.49377	0.632729	0.154346
S-S_edge_v4_maxEdgeLength_kurtosis	1.10457	0.393114	0.879143	1.38781	0.517021	0.0422588	0.434194	0.599849	0.099459
S-S_edge_v5_maxEdgeLength_kurtosis	1.17031	0.172321	0.933714	1.46686	0.539652	0.0416673	0.457984	0.62132	0.15727
S-S_edge_all_maxEdgeLength_kurtosis	1.06318	0.528082	0.878923	1.28607	0.563443	0.0399298	0.48518	0.641705	0.0612684
S-S_edge_v1_meanEdgeLength_kurtosis	0.858639	0.312707	0.63872	1.15428	0.530754	0.0393536	0.453621	0.607887	-0.152407
S-S_edge_v2_meanEdgeLength_kurtosis	1.03779	0.74174	0.832326	1.29398	0.531141	0.0406047	0.451556	0.610726	0.0370967
S-S_edge_v3_meanEdgeLength_kurtosis	1.02985	0.732667	0.869914	1.21919	0.543907	0.0396992	0.466097	0.621718	0.0294139
S-S_edge_v4_meanEdgeLength_kurtosis	0.996843	0.974175	0.823179	1.20714	0.45648	0.0401767	0.377733	0.535226	-0.00316166
S-S_edge_v5_meanEdgeLength_kurtosis	0.98986	0.917987	0.815319	1.20177	0.451838	0.0384681	0.37644	0.527235	-0.0101913
S-S_edge_all_meanEdgeLength_kurtosis	1.27654	0.0140089	1.05063	1.55101	0.582785	0.0385433	0.50724	0.65833	0.244151
S-S_edge_v1_stdEdgeLength_kurtosis	1.18475	0.102343	0.966698	1.45199	0.536364	0.0392652	0.459404	0.613323	0.169532
S-S_edge_v2_stdEdgeLength_kurtosis	1.06482	0.514001	0.881775	1.28587	0.543133	0.0401586	0.464423	0.621844	0.0628082
S-S_edge_v3_stdEdgeLength_kurtosis	0.930977	0.565707	0.729375	1.1883	0.441586	0.0374474	0.368189	0.514983	-0.0715202
S-S_edge_v4_stdEdgeLength_kurtosis	0.792273	0.0651015	0.618619	1.01467	0.490716	0.0397325	0.41284	0.568591	-0.232849
S-S_edge_v5_stdEdgeLength_kurtosis	0.825541	0.16807	0.628566	1.08424	0.497679	0.0409065	0.417502	0.577856	-0.191717
S-S_edge_all_stdEdgeLength_kurtosis	1.14718	0.232004	0.915895	1.43686	0.47795	0.0415277	0.396555	0.559344	0.137305
S-S_edge_v1_skewnessEdgeLength_kurtosis	0.927472	0.556437	0.721657	1.19198	0.518956	0.0390331	0.442451	0.59546	-0.0752932
S-S_edge_v2_skewnessEdgeLength_kurtosis	1.01151	0.919767	0.809531	1.26389	0.530754	0.0389957	0.454323	0.607186	0.0114476
S-S_edge_v3_skewnessEdgeLength_kurtosis	1.02757	0.788211	0.842621	1.25312	0.518569	0.0383139	0.443473	0.593664	0.0271978
S-S_edge_v4_skewnessEdgeLength_kurtosis	1.13538	0.125656	0.965098	1.33571	0.584333	0.0396088	0.506699	0.661966	0.126967
S-S_edge_v5_skewnessEdgeLength_kurtosis	1.07942	0.414625	0.898355	1.29698	0.561702	0.0370912	0.489003	0.634401	0.0764248
S-S_edge_all_skewnessEdgeLength_kurtosis	1.21976	0.0345612	1.01453	1.4665	0.578143	0.0384238	0.502832	0.653454	0.198655
S-S_edge_v1_kurtosisEdgeLength_kurtosis	1.06659	0.587261	0.845091	1.34615	0.554352	0.0377972	0.48027	0.628435	0.0644676
S-S_edge_v2_kurtosisEdgeLength_kurtosis	1.26581	0.0141343	1.04858	1.52803	0.61354	0.0354162	0.544124	0.682955	0.235711
S-S_edge_v3_kurtosisEdgeLength_kurtosis	0.957624	0.751106	0.732815	1.2514	0.4706	0.0371982	0.397691	0.543508	-0.0432997
S-S_edge_v4_kurtosisEdgeLength_kurtosis	1.10004	0.427865	0.869045	1.39244	0.509865	0.0392573	0.43292	0.586809	0.0953503
S-S_edge_v5_kurtosisEdgeLength_kurtosis	1.26622	0.0294282	1.02388	1.56592	0.546809	0.0431818	0.462172	0.631445	0.236036
S-S_edge_all_kurtosisEdgeLength_kurtosis	1.05168	0.654939	0.843172	1.31174	0.506963	0.0395759	0.429394	0.584532	0.0503858
T-I_edge_v1_NEdge_kurtosis	1.12194	0.266238	0.915959	1.37425	0.460348	0.0391221	0.383669	0.537027	0.115062
T-I_edge_v2_NEdge_kurtosis	1.1229	0.200615	0.940257	1.34101	0.488395	0.0367113	0.416441	0.560349	0.115911
T-I_edge_v3_NEdge_kurtosis	1.12238	0.183058	0.946953	1.33031	0.50735	0.0361343	0.436527	0.578173	0.115452
T-I_edge_v4_NEdge_kurtosis	1.11852	0.191245	0.945569	1.3231	0.517021	0.0361513	0.446165	0.587878	0.112004
T-I_edge_v5_NEdge_kurtosis	1.1119	0.21546	0.940104	1.3151	0.52089	0.0362271	0.449885	0.591895	0.106073
T-I_edge_all_NEdge_kurtosis	1.12731	0.172712	0.948933	1.33922	0.50058	0.0363932	0.42925	0.571911	0.119836
T-I_edge_v1_minEdgeLength_kurtosis	0.681793	0.027022	0.485518	0.957414	0.576983	0.0354293	0.507541	0.646424	-0.383029
T-I_edge_v2_minEdgeLength_kurtosis	0.861914	0.281986	0.657499	1.12988	0.533656	0.0391748	0.456873	0.610438	-0.1486
T-I_edge_v3_minEdgeLength_kurtosis	0.735501	0.0354872	0.552365	0.979355	0.584526	0.0355029	0.51494	0.654112	-0.307204
T-I_edge_v4_minEdgeLength_kurtosis	0.912387	0.471222	0.710973	1.17086	0.540232	0.0353128	0.471019	0.609445	-0.0916914
T-I_edge_v5_minEdgeLength_kurtosis	1.01621	0.887157	0.813852	1.26887	0.468472	0.0374774	0.395016	0.541928	0.0160768
T-I_edge_all_minEdgeLength_kurtosis	0.681793	0.027022	0.485518	0.957414	0.576983	0.0354293	0.507541	0.646424	-0.383029
T-I_edge_v1_maxEdgeLength_kurtosis	0.884461	0.348519	0.684225	1.14329	0.519536	0.0400881	0.440963	0.598108	-0.122777
T-I_edge_v2_maxEdgeLength_kurtosis	0.773761	0.0657562	0.588784	1.01685	0.551644	0.0402792	0.472697	0.630591	-0.256493
T-I_edge_v3_maxEdgeLength_kurtosis	1.01944	0.875208	0.801691	1.29633	0.486074	0.0387046	0.410213	0.561934	0.0192535
T-I_edge_v4_maxEdgeLength_kurtosis	0.943788	0.639883	0.74066	1.20262	0.513153	0.0380552	0.438565	0.587741	-0.0578538
T-I_edge_v5_maxEdgeLength_kurtosis	0.948764	0.690395	0.732426	1.229	0.512379	0.0412006	0.431626	0.593132	-0.052595
T-I_edge_all_maxEdgeLength_kurtosis	0.891768	0.367548	0.695093	1.14409	0.539265	0.0397571	0.461341	0.617189	-0.114549
T-I_edge_v1_meanEdgeLength_kurtosis	0.799454	0.104701	0.610053	1.04766	0.567505	0.0363441	0.49627	0.638739	-0.223827
T-I_edge_v2_meanEdgeLength_kurtosis	0.818361	0.135189	0.629121	1.06452	0.509478	0.0393274	0.432396	0.58656	-0.200452
T-I_edge_v3_meanEdgeLength_kurtosis	1.02805	0.809123	0.821352	1.28677	0.533462	0.0390929	0.45684	0.610084	0.0276648
T-I_edge_v4_meanEdgeLength_kurtosis	1.06013	0.530699	0.883243	1.27244	0.542747	0.0398666	0.464608	0.620885	0.0583918
T-I_edge_v5_meanEdgeLength_kurtosis	1.07477	0.358061	0.921579	1.25343	0.544874	0.0355564	0.475184	0.614565	0.0721083
T-I_edge_all_meanEdgeLength_kurtosis	0.736558	0.0264365	0.562283	0.964849	0.541779	0.0383959	0.466524	0.617035	-0.305767
T-I_edge_v1_stdEdgeLength_kurtosis	0.783001	0.128418	0.571225	1.07329	0.544487	0.038208	0.4696	0.619375	-0.244621
T-I_edge_v2_stdEdgeLength_kurtosis	0.793522	0.128458	0.58893	1.06919	0.546615	0.0385703	0.471017	0.622213	-0.231273
T-I_edge_v3_stdEdgeLength_kurtosis	0.712932	0.0354338	0.520133	0.977195	0.596712	0.0366255	0.524926	0.668498	-0.338369
T-I_edge_v4_stdEdgeLength_kurtosis	0.853597	0.24218	0.654704	1.11291	0.544681	0.0378976	0.470402	0.61896	-0.158296
T-I_edge_v5_stdEdgeLength_kurtosis	0.973382	0.840982	0.747873	1.26689	0.505609	0.0387367	0.429685	0.581533	-0.0269784
T-I_edge_all_stdEdgeLength_kurtosis	0.803678	0.165065	0.590301	1.09418	0.537718	0.0379795	0.463278	0.612157	-0.218557
T-I_edge_v1_skewnessEdgeLength_kurtosis	0.991785	0.947763	0.774898	1.26938	0.511605	0.0376229	0.437865	0.585346	-0.008249
T-I_edge_v2_skewnessEdgeLength_kurtosis	1.07692	0.537411	0.850958	1.36287	0.517795	0.035536	0.448144	0.587445	0.0741018
T-I_edge_v3_skewnessEdgeLength_kurtosis	0.866811	0.272885	0.671367	1.11915	0.53501	0.0354113	0.465603	0.604416	-0.142935
T-I_edge_v4_skewnessEdgeLength_kurtosis	1.09761	0.318808	0.913959	1.31816	0.483366	0.0409711	0.403062	0.563669	0.0931322
T-I_edge_v5_skewnessEdgeLength_kurtosis	1.05863	0.549363	0.878497	1.2757	0.497485	0.0384023	0.422217	0.572754	0.0569766
T-I_edge_all_skewnessEdgeLength_kurtosis	0.927957	0.524087	0.737267	1.16797	0.504449	0.0374393	0.431068	0.57783	-0.0747697
T-I_edge_v1_kurtosisEdgeLength_kurtosis	0.982191	0.88352	0.772316	1.2491	0.549323	0.0409852	0.468992	0.629654	-0.0179695
T-I_edge_v2_kurtosisEdgeLength_kurtosis	0.956335	0.733081	0.7399	1.23608	0.518375	0.0386555	0.44261	0.59414	-0.0446466
T-I_edge_v3_kurtosisEdgeLength_kurtosis	0.975145	0.833969	0.770659	1.23389	0.531141	0.0382237	0.456223	0.60606	-0.0251692
T-I_edge_v4_kurtosisEdgeLength_kurtosis	1.25049	0.0267209	1.02612	1.52393	0.533849	0.039673	0.45609	0.611608	0.223539
T-I_edge_v5_kurtosisEdgeLength_kurtosis	0.874923	0.3441	0.663366	1.15395	0.525725	0.0381589	0.450934	0.600517	-0.133619
T-I_edge_all_kurtosisEdgeLength_kurtosis	0.96331	0.750105	0.765362	1.21245	0.523598	0.0401266	0.444949	0.602246	-0.03738
T-S_edge_v1_NEdge_kurtosis	1.06503	0.499349	0.887101	1.27865	0.472921	0.0406157	0.393314	0.552527	0.063003
T-S_edge_v2_NEdge_kurtosis	1.06868	0.487284	0.886044	1.28895	0.489555	0.0368596	0.41731	0.5618	0.0664199
T-S_edge_v3_NEdge_kurtosis	1.07517	0.444904	0.892727	1.2949	0.503482	0.0381768	0.428655	0.578308	0.0724797
T-S_edge_v4_NEdge_kurtosis	1.07432	0.45855	0.888812	1.29855	0.500774	0.0392438	0.423856	0.577692	0.071689
T-S_edge_v5_NEdge_kurtosis	1.069	0.501459	0.880013	1.29856	0.502708	0.0396027	0.425087	0.580329	0.0667192
T-S_edge_all_NEdge_kurtosis	1.07306	0.455367	0.891702	1.2913	0.504449	0.0377508	0.430457	0.57844	0.0705135
T-S_edge_v1_minEdgeLength_kurtosis	0.991793	0.94337	0.79008	1.245	0.509671	0.0347624	0.441537	0.577805	-0.00824089
T-S_edge_v2_minEdgeLength_kurtosis	0.974193	0.835844	0.760745	1.24753	0.537137	0.0372497	0.464128	0.610147	-0.0261463
T-S_edge_v3_minEdgeLength_kurtosis	1.01582	0.900533	0.794169	1.29934	0.493617	0.0417668	0.411754	0.57548	0.0156975
T-S_edge_v4_minEdgeLength_kurtosis	0.904633	0.455467	0.695287	1.17701	0.563056	0.0374258	0.489701	0.636411	-0.100225
T-S_edge_v5_minEdgeLength_kurtosis	0.80016	0.0886506	0.619035	1.03428	0.569632	0.0376907	0.495759	0.643506	-0.222944
T-S_edge_all_minEdgeLength_kurtosis	0.991793	0.94337	0.79008	1.245	0.509671	0.0347624	0.441537	0.577805	-0.00824089
T-S_edge_v1_maxEdgeLength_kurtosis	0.840108	0.238876	0.628669	1.12266	0.54971	0.0381571	0.474922	0.624498	-0.174225
T-S_edge_v2_maxEdgeLength_kurtosis	0.830546	0.134594	0.65123	1.05923	0.525919	0.0370294	0.453341	0.598496	-0.185673
T-S_edge_v3_maxEdgeLength_kurtosis	0.964101	0.765679	0.758063	1.22614	0.501161	0.0379571	0.426765	0.575556	-0.0365596
T-S_edge_v4_maxEdgeLength_kurtosis	0.924351	0.52683	0.724491	1.17935	0.496325	0.0385535	0.42076	0.57189	-0.0786633
T-S_edge_v5_maxEdgeLength_kurtosis	0.938561	0.602808	0.739165	1.19174	0.487041	0.039422	0.409773	0.564308	-0.0634079
T-S_edge_all_maxEdgeLength_kurtosis	0.930524	0.584909	0.718651	1.20486	0.513346	0.0396838	0.435566	0.591127	-0.0720069
T-S_edge_v1_meanEdgeLength_kurtosis	1.19176	0.0847877	0.976224	1.45489	0.465957	0.0402729	0.387023	0.544892	0.175433
T-S_edge_v2_meanEdgeLength_kurtosis	0.965762	0.77627	0.759488	1.22806	0.525725	0.0386101	0.45005	0.601401	-0.0348381
T-S_edge_v3_meanEdgeLength_kurtosis	0.886167	0.32187	0.697708	1.12553	0.522437	0.0382898	0.447389	0.597485	-0.12085
T-S_edge_v4_meanEdgeLength_kurtosis	0.95822	0.747843	0.738696	1.24298	0.54352	0.0388971	0.467282	0.619759	-0.0426779
T-S_edge_v5_meanEdgeLength_kurtosis	1.09276	0.515961	0.836154	1.42811	0.476789	0.0376954	0.402906	0.550672	0.0887058
T-S_edge_all_meanEdgeLength_kurtosis	1.2372	0.141801	0.931356	1.64347	0.467118	0.0400261	0.388667	0.545569	0.212847
T-S_edge_v1_stdEdgeLength_kurtosis	0.929526	0.57619	0.719401	1.20102	0.503675	0.038046	0.429105	0.578245	-0.0730809
T-S_edge_v2_stdEdgeLength_kurtosis	0.768435	0.0840106	0.569966	1.03601	0.548936	0.0409388	0.468696	0.629176	-0.263399
T-S_edge_v3_stdEdgeLength_kurtosis	0.994946	0.967715	0.778471	1.27162	0.513733	0.0417832	0.431838	0.595628	-0.00506671
T-S_edge_v4_stdEdgeLength_kurtosis	0.885287	0.343143	0.688144	1.13891	0.538685	0.0396995	0.460874	0.616496	-0.121843
T-S_edge_v5_stdEdgeLength_kurtosis	0.91484	0.508856	0.702526	1.19132	0.529207	0.0392014	0.452372	0.606042	-0.0890059
T-S_edge_all_stdEdgeLength_kurtosis	0.968256	0.797558	0.756731	1.23891	0.47853	0.0396362	0.400843	0.556217	-0.032259
T-S_edge_v1_skewnessEdgeLength_kurtosis	0.946241	0.656014	0.742002	1.2067	0.517408	0.0393912	0.440201	0.594615	-0.0552576
T-S_edge_v2_skewnessEdgeLength_kurtosis	0.909265	0.466598	0.703846	1.17463	0.525145	0.0385587	0.44957	0.60072	-0.0951192
T-S_edge_v3_skewnessEdgeLength_kurtosis	0.982291	0.880003	0.778924	1.23876	0.530754	0.0398857	0.452578	0.60893	-0.0178677
T-S_edge_v4_skewnessEdgeLength_kurtosis	0.873699	0.285606	0.681918	1.11942	0.570213	0.0384186	0.494912	0.645513	-0.135019
T-S_edge_v5_skewnessEdgeLength_kurtosis	0.856566	0.258247	0.654926	1.12029	0.56441	0.0365386	0.492794	0.636026	-0.154824
T-S_edge_all_skewnessEdgeLength_kurtosis	0.869362	0.335196	0.653954	1.15572	0.486654	0.0412162	0.40587	0.567437	-0.139996
T-S_edge_v1_kurtosisEdgeLength_kurtosis	0.982328	0.889698	0.76352	1.26384	0.53501	0.0384955	0.459559	0.610461	-0.0178305
T-S_edge_v2_kurtosisEdgeLength_kurtosis	0.973929	0.822253	0.773447	1.22638	0.507544	0.0381426	0.432784	0.582303	-0.0264173
T-S_edge_v3_kurtosisEdgeLength_kurtosis	0.88659	0.4575	0.645379	1.21795	0.551838	0.0375587	0.478223	0.625453	-0.120373
T-S_edge_v4_kurtosisEdgeLength_kurtosis	0.756524	0.0869457	0.549632	1.04129	0.593617	0.0381991	0.518747	0.668487	-0.279021
T-S_edge_v5_kurtosisEdgeLength_kurtosis	0.878167	0.398796	0.649405	1.18752	0.556286	0.0410611	0.475806	0.636766	-0.129918
T-S_edge_all_kurtosisEdgeLength_kurtosis	1.05317	0.602577	0.866591	1.27992	0.501161	0.0401082	0.422548	0.579773	0.0518027
I-S_edge_v1_NEdge_kurtosis	1.0439	0.693366	0.843169	1.29241	0.514507	0.0366426	0.442687	0.586326	0.04296
I-S_edge_v2_NEdge_kurtosis	1.00524	0.96049	0.817395	1.23626	0.497679	0.0388956	0.421444	0.573914	0.00522849
I-S_edge_v3_NEdge_kurtosis	1.00926	0.931428	0.818196	1.24493	0.50058	0.0390525	0.424037	0.577123	0.00921383
I-S_edge_v4_NEdge_kurtosis	1.03154	0.76981	0.837854	1.26999	0.50793	0.037016	0.435379	0.580482	0.0310485
I-S_edge_v5_NEdge_kurtosis	1.04624	0.675809	0.846478	1.29316	0.492456	0.0367243	0.420477	0.564436	0.0452075
I-S_edge_all_NEdge_kurtosis	1.01187	0.910741	0.823264	1.24368	0.501161	0.0390526	0.424617	0.577704	0.0117984
I-S_edge_v1_minEdgeLength_kurtosis	0.885938	0.363809	0.68216	1.15059	0.50793	0.0387764	0.431929	0.583932	-0.121109
I-S_edge_v2_minEdgeLength_kurtosis	0.882238	0.340727	0.681779	1.14164	0.512766	0.0415933	0.431243	0.594289	-0.125294
I-S_edge_v3_minEdgeLength_kurtosis	0.856622	0.256537	0.655674	1.11916	0.509091	0.0394215	0.431825	0.586357	-0.154758
I-S_edge_v4_minEdgeLength_kurtosis	0.749235	0.0311486	0.576226	0.97419	0.562476	0.03554	0.492817	0.632134	-0.288703
I-S_edge_v5_minEdgeLength_kurtosis	0.834824	0.163533	0.647591	1.07619	0.549903	0.0360139	0.479316	0.620491	-0.180534
I-S_edge_all_minEdgeLength_kurtosis	0.885938	0.363809	0.68216	1.15059	0.50793	0.0387764	0.431929	0.583932	-0.121109
I-S_edge_v1_maxEdgeLength_kurtosis	1.04762	0.688783	0.83432	1.31545	0.503288	0.0394076	0.426049	0.580527	0.0465208
I-S_edge_v2_maxEdgeLength_kurtosis	0.923374	0.53174	0.719224	1.18547	0.493037	0.0371012	0.420318	0.565755	-0.0797213
I-S_edge_v3_maxEdgeLength_kurtosis	1.05326	0.691225	0.815332	1.36062	0.495551	0.0379922	0.421087	0.570016	0.0518895
I-S_edge_v4_maxEdgeLength_kurtosis	0.982541	0.880073	0.781597	1.23515	0.49942	0.038143	0.424659	0.57418	-0.0176132
I-S_edge_v5_maxEdgeLength_kurtosis	0.857178	0.239664	0.662992	1.10824	0.549323	0.0408066	0.469342	0.629304	-0.15411
I-S_edge_all_maxEdgeLength_kurtosis	1.00502	0.966415	0.796068	1.26882	0.527466	0.0370654	0.454818	0.600114	0.00500708
I-S_edge_v1_meanEdgeLength_kurtosis	1.11605	0.333459	0.893417	1.39415	0.509091	0.0376692	0.435259	0.582923	0.109793
I-S_edge_v2_meanEdgeLength_kurtosis	0.985572	0.901269	0.78338	1.23995	0.49942	0.0367731	0.427345	0.571495	-0.0145331
I-S_edge_v3_meanEdgeLength_kurtosis	1.02163	0.843745	0.825837	1.26383	0.546615	0.0352332	0.477558	0.615672	0.0213957
I-S_edge_v4_meanEdgeLength_kurtosis	1.02217	0.834212	0.832446	1.25513	0.530561	0.038006	0.456069	0.605053	0.021925
I-S_edge_v5_meanEdgeLength_kurtosis	1.03724	0.740581	0.835368	1.28789	0.511799	0.037179	0.438928	0.58467	0.0365627
I-S_edge_all_meanEdgeLength_kurtosis	1.07736	0.465481	0.881974	1.31604	0.556093	0.0355904	0.486336	0.62585	0.0745168
I-S_edge_v1_stdEdgeLength_kurtosis	1.08532	0.484976	0.862505	1.36568	0.508124	0.0392615	0.431171	0.585076	0.0818707
I-S_edge_v2_stdEdgeLength_kurtosis	0.862906	0.250901	0.670889	1.10988	0.483946	0.0397181	0.406098	0.561793	-0.14745
I-S_edge_v3_stdEdgeLength_kurtosis	0.966302	0.797527	0.743666	1.25559	0.47853	0.0390556	0.401981	0.555079	-0.0342792
I-S_edge_v4_stdEdgeLength_kurtosis	0.676813	0.036526	0.469422	0.97583	0.543327	0.0377271	0.469382	0.617272	-0.39036
I-S_edge_v5_stdEdgeLength_kurtosis	0.726665	0.027441	0.547127	0.965117	0.53501	0.0380849	0.460363	0.609656	-0.31929
I-S_edge_all_stdEdgeLength_kurtosis	0.986091	0.91363	0.765587	1.2701	0.479304	0.0388711	0.403116	0.555491	-0.0140064
I-S_edge_v1_skewnessEdgeLength_kurtosis	1.02991	0.785535	0.832943	1.27345	0.520503	0.0406611	0.440807	0.600199	0.0294692
I-S_edge_v2_skewnessEdgeLength_kurtosis	1.09446	0.361194	0.901693	1.32843	0.517215	0.0404209	0.43799	0.59644	0.0902572
I-S_edge_v3_skewnessEdgeLength_kurtosis	0.992239	0.940395	0.808944	1.21706	0.483946	0.0398453	0.405849	0.562043	-0.00779162
I-S_edge_v4_skewnessEdgeLength_kurtosis	1.0001	0.99923	0.819506	1.22049	0.498839	0.035616	0.429032	0.568647	9.80728e-05
I-S_edge_v5_skewnessEdgeLength_kurtosis	1.00541	0.961756	0.806304	1.25369	0.482979	0.0373293	0.409813	0.556144	0.00539928
I-S_edge_all_skewnessEdgeLength_kurtosis	0.943753	0.655257	0.731963	1.21682	0.49381	0.0410721	0.413309	0.574312	-0.0578907
I-S_edge_v1_kurtosisEdgeLength_kurtosis	1.05595	0.665638	0.824924	1.35167	0.505029	0.0401024	0.426428	0.58363	0.0544382
I-S_edge_v2_kurtosisEdgeLength_kurtosis	1.07287	0.51836	0.86666	1.32815	0.490909	0.0391138	0.414246	0.567572	0.0703382
I-S_edge_v3_kurtosisEdgeLength_kurtosis	1.12844	0.259108	0.91482	1.39193	0.509865	0.0358079	0.439681	0.580048	0.120833
I-S_edge_v4_kurtosisEdgeLength_kurtosis	1.10574	0.360794	0.891312	1.37175	0.511799	0.0401079	0.433187	0.59041	0.100514
I-S_edge_v5_kurtosisEdgeLength_kurtosis	1.0842	0.502318	0.856111	1.37307	0.501161	0.0397119	0.423325	0.578996	0.0808456
I-S_edge_all_kurtosisEdgeLength_kurtosis	1.02386	0.872483	0.767692	1.36551	0.490329	0.0393416	0.413219	0.567438	0.0235804

## Sheet: Table S3A
ID	Description	setSize	enrichmentScore	NES	pvalue	p.adjust	qvalue	rank	leading_edge	core_enrichment
I-S_sd	I-S_sd	42	0.560151	2.11122	2.43926e-05	0.000585422	0.000462176	198	tags=57%, list=20%, signal=48%	I-S_edge_v3_kurtosisEdgeLength_sd/I-S_edge_v4_kurtosisEdgeLength_sd/I-S_edge_v5_meanEdgeLength_sd/I-S_edge_v3_skewnessEdgeLength_sd/I-S_edge_v4_skewnessEdgeLength_sd/I-S_edge_v2_kurtosisEdgeLength_sd/I-S_edge_v4_minEdgeLength_sd/I-S_edge_v3_minEdgeLength_sd/I-S_edge_v5_skewnessEdgeLength_sd/I-S_edge_v2_skewnessEdgeLength_sd/I-S_edge_v4_meanEdgeLength_sd/I-S_edge_v4_stdEdgeLength_sd/I-S_edge_v5_st…
S-S_sd	S-S_sd	42	0.504678	1.90214	0.000508308	0.00406647	0.00321037	341	tags=60%, list=34%, signal=41%	S-S_edge_v5_kurtosisEdgeLength_sd/S-S_edge_v5_stdEdgeLength_sd/S-S_edge_v4_kurtosisEdgeLength_sd/S-S_edge_v4_skewnessEdgeLength_sd/S-S_edge_v5_maxEdgeLength_sd/S-S_edge_v5_skewnessEdgeLength_sd/S-S_edge_v5_meanEdgeLength_sd/S-S_edge_v4_meanEdgeLength_sd/S-S_edge_v4_stdEdgeLength_sd/S-S_edge_v5_minEdgeLength_sd/S-S_edge_v4_minEdgeLength_sd/S-S_edge_all_skewnessEdgeLength_sd/S-S_edge_v3_skewnessEdg…
I-I_sd	I-I_sd	42	0.431238	1.62534	0.00988156	0.0474315	0.0374459	152	tags=36%, list=15%, signal=32%	I-I_edge_all_skewnessEdgeLength_sd/I-I_edge_v2_maxEdgeLength_sd/I-I_edge_all_kurtosisEdgeLength_sd/I-I_edge_all_maxEdgeLength_sd/I-I_edge_v1_maxEdgeLength_sd/I-I_edge_v1_stdEdgeLength_sd/I-I_edge_v2_stdEdgeLength_sd/I-I_edge_v2_meanEdgeLength_sd/I-I_edge_all_stdEdgeLength_sd/I-I_edge_all_meanEdgeLength_sd/I-I_edge_v1_meanEdgeLength_sd/I-I_edge_v3_maxEdgeLength_sd/I-I_edge_v2_skewnessEdgeLength_sd…
T-S_mean	T-S_mean	42	0.343773	1.29569	0.118217	0.354651	0.279988	71	tags=26%, list=7%, signal=25%	T-S_edge_all_kurtosisEdgeLength_mean/T-S_edge_v2_kurtosisEdgeLength_mean/T-S_edge_v3_kurtosisEdgeLength_mean/T-S_edge_v4_kurtosisEdgeLength_mean/T-S_edge_all_meanEdgeLength_mean/T-S_edge_v5_meanEdgeLength_mean/T-S_edge_v3_meanEdgeLength_mean/T-S_edge_v5_kurtosisEdgeLength_mean/T-S_edge_v4_meanEdgeLength_mean/T-S_edge_v2_meanEdgeLength_mean/T-S_edge_v1_meanEdgeLength_mean
I-S_mean	I-S_mean	42	0.335124	1.26309	0.143411	0.382429	0.301918	97	tags=26%, list=10%, signal=25%	I-S_edge_v3_meanEdgeLength_mean/I-S_edge_all_meanEdgeLength_mean/I-S_edge_v4_meanEdgeLength_mean/I-S_edge_v2_meanEdgeLength_mean/I-S_edge_v2_kurtosisEdgeLength_mean/I-S_edge_v5_meanEdgeLength_mean/I-S_edge_v3_kurtosisEdgeLength_mean/I-S_edge_v5_minEdgeLength_mean/I-S_edge_v4_minEdgeLength_mean/I-S_edge_v3_minEdgeLength_mean/I-S_edge_v1_meanEdgeLength_mean
S-S_kurtosis	S-S_kurtosis	42	0.328855	1.23946	0.162791	0.390698	0.308446	161	tags=26%, list=16%, signal=23%	S-S_edge_v1_maxEdgeLength_kurtosis/S-S_edge_all_meanEdgeLength_kurtosis/S-S_edge_v5_kurtosisEdgeLength_kurtosis/S-S_edge_v2_kurtosisEdgeLength_kurtosis/S-S_edge_all_skewnessEdgeLength_kurtosis/S-S_edge_v1_stdEdgeLength_kurtosis/S-S_edge_v5_maxEdgeLength_kurtosis/S-S_edge_v3_maxEdgeLength_kurtosis/S-S_edge_v2_maxEdgeLength_kurtosis/S-S_edge_all_stdEdgeLength_kurtosis/S-S_edge_v4_skewnessEdgeLength…
T-I_skewness	T-I_skewness	42	0.309251	1.16557	0.238372	0.468694	0.370022	214	tags=38%, list=21%, signal=31%	T-I_edge_v1_stdEdgeLength_skewness/T-I_edge_all_stdEdgeLength_skewness/T-I_edge_v3_stdEdgeLength_skewness/T-I_edge_v2_maxEdgeLength_skewness/T-I_edge_v2_stdEdgeLength_skewness/T-I_edge_v4_stdEdgeLength_skewness/T-I_edge_v1_maxEdgeLength_skewness/T-I_edge_all_NEdge_skewness/T-I_edge_v3_NEdge_skewness/T-I_edge_v2_NEdge_skewness/T-I_edge_all_maxEdgeLength_skewness/T-I_edge_v4_NEdge_skewness/T-I_edge…
T-T_mean	T-T_mean	42	0.306542	1.15536	0.253876	0.468694	0.370022	127	tags=26%, list=13%, signal=24%	T-T_edge_all_meanEdgeLength_mean/T-T_edge_all_NEdge_mean/T-T_edge_v1_meanEdgeLength_mean/T-T_edge_v4_NEdge_mean/T-T_edge_v3_NEdge_mean/T-T_edge_v2_meanEdgeLength_mean/T-T_edge_v5_NEdge_mean/T-T_edge_v2_NEdge_mean/T-T_edge_v3_meanEdgeLength_mean/T-T_edge_v5_meanEdgeLength_mean/T-T_edge_v4_meanEdgeLength_mean
I-I_kurtosis	I-I_kurtosis	42	0.284076	1.07069	0.362403	0.574074	0.453216	322	tags=45%, list=32%, signal=32%	I-I_edge_v4_kurtosisEdgeLength_kurtosis/I-I_edge_v3_NEdge_kurtosis/I-I_edge_v2_NEdge_kurtosis/I-I_edge_all_NEdge_kurtosis/I-I_edge_v5_maxEdgeLength_kurtosis/I-I_edge_v3_kurtosisEdgeLength_kurtosis/I-I_edge_v4_NEdge_kurtosis/I-I_edge_v2_kurtosisEdgeLength_kurtosis/I-I_edge_all_skewnessEdgeLength_kurtosis/I-I_edge_v1_NEdge_kurtosis/I-I_edge_v5_NEdge_kurtosis/I-I_edge_v1_kurtosisEdgeLength_kurtosis/…
T-S_sd	T-S_sd	42	0.242071	0.91237	0.589147	0.78553	0.620155	434	tags=62%, list=43%, signal=37%	T-S_edge_v4_kurtosisEdgeLength_sd/T-S_edge_v3_kurtosisEdgeLength_sd/T-S_edge_v3_stdEdgeLength_sd/T-S_edge_v4_skewnessEdgeLength_sd/T-S_edge_v4_stdEdgeLength_sd/T-S_edge_v1_meanEdgeLength_sd/T-S_edge_v5_kurtosisEdgeLength_sd/T-S_edge_v3_minEdgeLength_sd/T-S_edge_v2_kurtosisEdgeLength_sd/T-S_edge_v4_minEdgeLength_sd/T-S_edge_all_kurtosisEdgeLength_sd/T-S_edge_all_meanEdgeLength_sd/T-S_edge_v5_minEd…
S-S_mean	S-S_mean	42	0.206722	0.779139	0.835271	0.985507	0.778032	347	tags=45%, list=34%, signal=31%	S-S_edge_v4_kurtosisEdgeLength_mean/S-S_edge_v1_stdEdgeLength_mean/S-S_edge_v5_kurtosisEdgeLength_mean/S-S_edge_all_stdEdgeLength_mean/S-S_edge_v3_kurtosisEdgeLength_mean/S-S_edge_v4_meanEdgeLength_mean/S-S_edge_v5_meanEdgeLength_mean/S-S_edge_v2_stdEdgeLength_mean/S-S_edge_v2_meanEdgeLength_mean/S-S_edge_v3_meanEdgeLength_mean/S-S_edge_v1_NEdge_mean/S-S_edge_v2_NEdge_mean/S-S_edge_v1_meanEdgeLen…
T-S_skewness	T-S_skewness	42	0.136661	0.51508	0.996124	0.996124	0.786414	119	tags=12%, list=12%, signal=11%	T-S_edge_v2_stdEdgeLength_skewness/T-S_edge_v1_maxEdgeLength_skewness/T-S_edge_v2_maxEdgeLength_skewness/T-S_edge_all_meanEdgeLength_skewness/T-S_edge_all_kurtosisEdgeLength_skewness
T-T_skewness	T-T_skewness	42	-0.183757	-0.701807	0.944444	0.985507	0.778032	129	tags=17%, list=13%, signal=15%	T-T_edge_v2_minEdgeLength_skewness/T-T_edge_v5_meanEdgeLength_skewness/T-T_edge_v1_meanEdgeLength_skewness/T-T_edge_v1_minEdgeLength_skewness/T-T_edge_all_minEdgeLength_skewness/T-T_edge_all_meanEdgeLength_skewness/T-T_edge_v5_minEdgeLength_skewness
T-I_mean	T-I_mean	42	-0.184324	-0.70397	0.940329	0.985507	0.778032	353	tags=55%, list=35%, signal=37%	T-I_edge_v2_skewnessEdgeLength_mean/T-I_edge_v1_kurtosisEdgeLength_mean/T-I_edge_v1_NEdge_mean/T-I_edge_v2_NEdge_mean/T-I_edge_all_NEdge_mean/T-I_edge_v2_stdEdgeLength_mean/T-I_edge_v3_NEdge_mean/T-I_edge_v3_skewnessEdgeLength_mean/T-I_edge_v4_NEdge_mean/T-I_edge_v3_kurtosisEdgeLength_mean/T-I_edge_v5_NEdge_mean/T-I_edge_v4_kurtosisEdgeLength_mean/T-I_edge_v3_stdEdgeLength_mean/T-I_edge_all_skewn…
I-S_skewness	I-S_skewness	42	-0.193508	-0.739047	0.893004	0.985507	0.778032	319	tags=36%, list=32%, signal=25%	I-S_edge_all_stdEdgeLength_skewness/I-S_edge_v3_meanEdgeLength_skewness/I-S_edge_v1_stdEdgeLength_skewness/I-S_edge_v1_meanEdgeLength_skewness/I-S_edge_v4_meanEdgeLength_skewness/I-S_edge_v2_meanEdgeLength_skewness/I-S_edge_v3_minEdgeLength_skewness/I-S_edge_v3_skewnessEdgeLength_skewness/I-S_edge_all_meanEdgeLength_skewness/I-S_edge_v2_minEdgeLength_skewness/I-S_edge_v1_minEdgeLength_skewness/I-…
T-I_sd	T-I_sd	42	-0.227263	-0.867964	0.707819	0.894087	0.705858	280	tags=33%, list=28%, signal=25%	T-I_edge_v1_minEdgeLength_sd/T-I_edge_all_minEdgeLength_sd/T-I_edge_all_maxEdgeLength_sd/T-I_edge_v3_stdEdgeLength_sd/T-I_edge_v1_maxEdgeLength_sd/T-I_edge_v2_meanEdgeLength_sd/T-I_edge_v1_NEdge_sd/T-I_edge_v2_NEdge_sd/T-I_edge_all_NEdge_sd/T-I_edge_v3_NEdge_sd/T-I_edge_all_meanEdgeLength_sd/T-I_edge_v4_NEdge_sd/T-I_edge_v5_NEdge_sd/T-I_edge_v1_meanEdgeLength_sd
I-I_skewness	I-I_skewness	42	-0.265389	-1.01358	0.417695	0.589688	0.465543	78	tags=17%, list=8%, signal=16%	I-I_edge_v5_maxEdgeLength_skewness/I-I_edge_v1_minEdgeLength_skewness/I-I_edge_all_minEdgeLength_skewness/I-I_edge_v2_meanEdgeLength_skewness/I-I_edge_v5_stdEdgeLength_skewness/I-I_edge_all_meanEdgeLength_skewness/I-I_edge_v1_meanEdgeLength_skewness
T-T_kurtosis	T-T_kurtosis	42	-0.2698	-1.03042	0.382716	0.574074	0.453216	238	tags=29%, list=24%, signal=23%	T-T_edge_v2_NEdge_kurtosis/T-T_edge_v1_maxEdgeLength_kurtosis/T-T_edge_v3_stdEdgeLength_kurtosis/T-T_edge_v5_stdEdgeLength_kurtosis/T-T_edge_v1_stdEdgeLength_kurtosis/T-T_edge_v5_minEdgeLength_kurtosis/T-T_edge_v2_skewnessEdgeLength_kurtosis/T-T_edge_all_maxEdgeLength_kurtosis/T-T_edge_v3_maxEdgeLength_kurtosis/T-T_edge_v1_minEdgeLength_kurtosis/T-T_edge_all_minEdgeLength_kurtosis/T-T_edge_v1_mea…
I-I_mean	I-I_mean	42	-0.280213	-1.07019	0.333333	0.571429	0.451128	367	tags=55%, list=36%, signal=36%	I-I_edge_all_NEdge_mean/I-I_edge_v3_skewnessEdgeLength_mean/I-I_edge_v5_maxEdgeLength_mean/I-I_edge_v3_NEdge_mean/I-I_edge_v1_kurtosisEdgeLength_mean/I-I_edge_v4_skewnessEdgeLength_mean/I-I_edge_all_meanEdgeLength_mean/I-I_edge_v3_kurtosisEdgeLength_mean/I-I_edge_v2_NEdge_mean/I-I_edge_v2_skewnessEdgeLength_mean/I-I_edge_v4_maxEdgeLength_mean/I-I_edge_v1_NEdge_mean/I-I_edge_v1_stdEdgeLength_mean/…
T-T_sd	T-T_sd	42	-0.303345	-1.15854	0.222222	0.468694	0.370022	375	tags=64%, list=37%, signal=42%	T-T_edge_v4_minEdgeLength_sd/T-T_edge_v4_stdEdgeLength_sd/T-T_edge_v2_minEdgeLength_sd/T-T_edge_v2_stdEdgeLength_sd/T-T_edge_v4_kurtosisEdgeLength_sd/T-T_edge_v4_skewnessEdgeLength_sd/T-T_edge_v1_meanEdgeLength_sd/T-T_edge_v3_stdEdgeLength_sd/T-T_edge_v3_kurtosisEdgeLength_sd/T-T_edge_v3_skewnessEdgeLength_sd/T-T_edge_v5_stdEdgeLength_sd/T-T_edge_all_skewnessEdgeLength_sd/T-T_edge_v4_maxEdgeLengt…
S-S_skewness	S-S_skewness	42	-0.356099	-1.36002	0.0679012	0.232804	0.183793	192	tags=38%, list=19%, signal=32%	S-S_edge_v3_NEdge_skewness/S-S_edge_all_maxEdgeLength_skewness/S-S_edge_v4_NEdge_skewness/S-S_edge_v4_minEdgeLength_skewness/S-S_edge_all_NEdge_skewness/S-S_edge_v5_maxEdgeLength_skewness/S-S_edge_v3_maxEdgeLength_skewness/S-S_edge_v2_maxEdgeLength_skewness/S-S_edge_v2_meanEdgeLength_skewness/S-S_edge_v5_minEdgeLength_skewness/S-S_edge_v3_meanEdgeLength_skewness/S-S_edge_v4_meanEdgeLength_skewnes…
T-S_kurtosis	T-S_kurtosis	42	-0.398943	-1.52364	0.024165	0.09666	0.0763105	269	tags=43%, list=27%, signal=33%	T-S_edge_all_maxEdgeLength_kurtosis/T-S_edge_v1_stdEdgeLength_kurtosis/T-S_edge_v4_maxEdgeLength_kurtosis/T-S_edge_v5_stdEdgeLength_kurtosis/T-S_edge_v2_skewnessEdgeLength_kurtosis/T-S_edge_v4_minEdgeLength_kurtosis/T-S_edge_v3_kurtosisEdgeLength_kurtosis/T-S_edge_v3_meanEdgeLength_kurtosis/T-S_edge_v4_stdEdgeLength_kurtosis/T-S_edge_v5_kurtosisEdgeLength_kurtosis/T-S_edge_v4_skewnessEdgeLength_k…
I-S_kurtosis	I-S_kurtosis	42	-0.434917	-1.66104	0.00621063	0.0372638	0.0294188	160	tags=24%, list=16%, signal=21%	I-S_edge_v1_minEdgeLength_kurtosis/I-S_edge_all_minEdgeLength_kurtosis/I-S_edge_v2_minEdgeLength_kurtosis/I-S_edge_v2_stdEdgeLength_kurtosis/I-S_edge_v5_maxEdgeLength_kurtosis/I-S_edge_v3_minEdgeLength_kurtosis/I-S_edge_v5_minEdgeLength_kurtosis/I-S_edge_v4_minEdgeLength_kurtosis/I-S_edge_v5_stdEdgeLength_kurtosis/I-S_edge_v4_stdEdgeLength_kurtosis
T-I_kurtosis	T-I_kurtosis	42	-0.527939	-2.01631	0.000105775	0.0012693	0.00100208	174	tags=40%, list=17%, signal=35%	T-I_edge_all_maxEdgeLength_kurtosis/T-I_edge_v1_maxEdgeLength_kurtosis/T-I_edge_v5_kurtosisEdgeLength_kurtosis/T-I_edge_v3_skewnessEdgeLength_kurtosis/T-I_edge_v2_minEdgeLength_kurtosis/T-I_edge_v4_stdEdgeLength_kurtosis/T-I_edge_v2_meanEdgeLength_kurtosis/T-I_edge_all_stdEdgeLength_kurtosis/T-I_edge_v1_meanEdgeLength_kurtosis/T-I_edge_v2_stdEdgeLength_kurtosis/T-I_edge_v1_stdEdgeLength_kurtosis/…

## Sheet: Table S3B
ID	Description	setSize	enrichmentScore	NES	pvalue	p.adjust	qvalue	rank	leading_edge	core_enrichment
S-S_skewness	S-S_skewness	42	0.874669	1.5567	0.0106989	0.256774	0.247765	98	tags=52%, list=10%, signal=49%	S-S_edge_v2_meanEdgeLength_skewness/S-S_edge_v2_skewnessEdgeLength_skewness/S-S_edge_v5_skewnessEdgeLength_skewness/S-S_edge_v3_NEdge_skewness/S-S_edge_v1_skewnessEdgeLength_skewness/S-S_edge_all_stdEdgeLength_skewness/S-S_edge_v3_stdEdgeLength_skewness/S-S_edge_v4_NEdge_skewness/S-S_edge_v3_skewnessEdgeLength_skewness/S-S_edge_v2_NEdge_skewness/S-S_edge_v4_skewnessEdgeLength_skewness/S-S_edge_v5…
T-S_skewness	T-S_skewness	42	0.842962	1.50027	0.0408959	0.490751	0.473532	129	tags=62%, list=13%, signal=56%	T-S_edge_all_kurtosisEdgeLength_skewness/T-S_edge_v5_NEdge_skewness/T-S_edge_v4_NEdge_skewness/T-S_edge_v1_skewnessEdgeLength_skewness/T-S_edge_v2_meanEdgeLength_skewness/T-S_edge_v2_skewnessEdgeLength_skewness/T-S_edge_v1_meanEdgeLength_skewness/T-S_edge_v1_kurtosisEdgeLength_skewness/T-S_edge_all_stdEdgeLength_skewness/T-S_edge_v3_NEdge_skewness/T-S_edge_all_NEdge_skewness/T-S_edge_all_meanEdge…
T-T_skewness	T-T_skewness	42	0.821902	1.46279	0.0786921	0.629537	0.607448	94	tags=38%, list=9%, signal=36%	T-T_edge_v5_meanEdgeLength_skewness/T-T_edge_v5_skewnessEdgeLength_skewness/T-T_edge_v4_skewnessEdgeLength_skewness/T-T_edge_v4_meanEdgeLength_skewness/T-T_edge_v2_stdEdgeLength_skewness/T-T_edge_v5_NEdge_skewness/T-T_edge_v1_skewnessEdgeLength_skewness/T-T_edge_all_NEdge_skewness/T-T_edge_v1_stdEdgeLength_skewness/T-T_edge_v3_skewnessEdgeLength_skewness/T-T_edge_v2_skewnessEdgeLength_skewness/T-…
T-I_skewness	T-I_skewness	42	0.793471	1.41219	0.124888	0.749325	0.723033	113	tags=38%, list=11%, signal=35%	T-I_edge_v3_skewnessEdgeLength_skewness/T-I_edge_v5_meanEdgeLength_skewness/T-I_edge_v1_meanEdgeLength_skewness/T-I_edge_v4_skewnessEdgeLength_skewness/T-I_edge_v5_skewnessEdgeLength_skewness/T-I_edge_v2_meanEdgeLength_skewness/T-I_edge_v4_meanEdgeLength_skewness/T-I_edge_all_skewnessEdgeLength_skewness/T-I_edge_all_meanEdgeLength_skewness/T-I_edge_v2_skewnessEdgeLength_skewness/T-I_edge_v3_meanE…
I-S_skewness	I-S_skewness	42	0.733661	1.30574	0.177382	0.851435	0.82156	96	tags=29%, list=10%, signal=27%	I-S_edge_all_skewnessEdgeLength_skewness/I-S_edge_v5_meanEdgeLength_skewness/I-S_edge_all_meanEdgeLength_skewness/I-S_edge_v2_meanEdgeLength_skewness/I-S_edge_v3_meanEdgeLength_skewness/I-S_edge_v4_meanEdgeLength_skewness/I-S_edge_v1_meanEdgeLength_skewness/I-S_edge_all_stdEdgeLength_skewness/I-S_edge_v2_skewnessEdgeLength_skewness/I-S_edge_v5_skewnessEdgeLength_skewness/I-S_edge_v3_skewnessEdgeL…
I-I_mean	I-I_mean	42	0.636123	1.13215	0.334267	1	0.964912	21	tags=5%, list=2%, signal=5%	I-I_edge_v1_kurtosisEdgeLength_mean/I-I_edge_v3_skewnessEdgeLength_mean
T-T_mean	T-T_mean	42	0.597726	1.06381	0.39806	1	0.964912	133	tags=10%, list=13%, signal=9%	T-T_edge_v5_skewnessEdgeLength_mean/T-T_edge_v3_kurtosisEdgeLength_mean/T-T_edge_v4_skewnessEdgeLength_mean/T-T_edge_v2_kurtosisEdgeLength_mean
T-S_kurtosis	T-S_kurtosis	42	0.588167	1.0468	0.415058	1	0.964912	386	tags=90%, list=38%, signal=58%	T-S_edge_v1_stdEdgeLength_kurtosis/T-S_edge_all_stdEdgeLength_kurtosis/T-S_edge_all_meanEdgeLength_kurtosis/T-S_edge_all_kurtosisEdgeLength_kurtosis/T-S_edge_v1_meanEdgeLength_kurtosis/T-S_edge_v2_stdEdgeLength_kurtosis/T-S_edge_v1_NEdge_kurtosis/T-S_edge_v1_minEdgeLength_kurtosis/T-S_edge_all_minEdgeLength_kurtosis/T-S_edge_v1_kurtosisEdgeLength_kurtosis/T-S_edge_all_skewnessEdgeLength_kurtosis/…
T-S_mean	T-S_mean	42	0.576722	1.02643	0.436256	1	0.964912	101	tags=5%, list=10%, signal=4%	T-S_edge_v1_skewnessEdgeLength_mean/T-S_edge_v5_kurtosisEdgeLength_mean
I-I_skewness	I-I_skewness	42	0.529239	0.941921	0.535946	1	0.964912	216	tags=36%, list=21%, signal=29%	I-I_edge_v3_meanEdgeLength_skewness/I-I_edge_v5_skewnessEdgeLength_skewness/I-I_edge_v2_meanEdgeLength_skewness/I-I_edge_v4_meanEdgeLength_skewness/I-I_edge_v3_skewnessEdgeLength_skewness/I-I_edge_v5_meanEdgeLength_skewness/I-I_edge_v4_skewnessEdgeLength_skewness/I-I_edge_v1_meanEdgeLength_skewness/I-I_edge_v1_NEdge_skewness/I-I_edge_v2_skewnessEdgeLength_skewness/I-I_edge_v2_NEdge_skewness/I-I_e…
T-I_kurtosis	T-I_kurtosis	42	0.4836	0.860694	0.638836	1	0.964912	527	tags=98%, list=52%, signal=49%	T-I_edge_all_stdEdgeLength_kurtosis/T-I_edge_v1_stdEdgeLength_kurtosis/T-I_edge_all_kurtosisEdgeLength_kurtosis/T-I_edge_v4_NEdge_kurtosis/T-I_edge_v3_NEdge_kurtosis/T-I_edge_v5_NEdge_kurtosis/T-I_edge_v2_NEdge_kurtosis/T-I_edge_v4_kurtosisEdgeLength_kurtosis/T-I_edge_v1_kurtosisEdgeLength_kurtosis/T-I_edge_all_NEdge_kurtosis/T-I_edge_v2_kurtosisEdgeLength_kurtosis/T-I_edge_v5_kurtosisEdgeLength_…
I-I_kurtosis	I-I_kurtosis	42	0.471979	0.840011	0.665933	1	0.964912	513	tags=93%, list=51%, signal=48%	I-I_edge_v4_meanEdgeLength_kurtosis/I-I_edge_v5_meanEdgeLength_kurtosis/I-I_edge_v3_skewnessEdgeLength_kurtosis/I-I_edge_v4_skewnessEdgeLength_kurtosis/I-I_edge_v5_skewnessEdgeLength_kurtosis/I-I_edge_v5_minEdgeLength_kurtosis/I-I_edge_v1_minEdgeLength_kurtosis/I-I_edge_all_minEdgeLength_kurtosis/I-I_edge_v4_minEdgeLength_kurtosis/I-I_edge_v2_minEdgeLength_kurtosis/I-I_edge_v5_stdEdgeLength_kurto…
T-T_kurtosis	T-T_kurtosis	42	0.424848	0.75613	0.773523	1	0.964912	507	tags=83%, list=50%, signal=43%	T-T_edge_all_kurtosisEdgeLength_kurtosis/T-T_edge_v2_kurtosisEdgeLength_kurtosis/T-T_edge_v3_kurtosisEdgeLength_kurtosis/T-T_edge_v1_minEdgeLength_kurtosis/T-T_edge_all_minEdgeLength_kurtosis/T-T_edge_v1_meanEdgeLength_kurtosis/T-T_edge_v2_minEdgeLength_kurtosis/T-T_edge_all_stdEdgeLength_kurtosis/T-T_edge_all_maxEdgeLength_kurtosis/T-T_edge_v4_kurtosisEdgeLength_kurtosis/T-T_edge_v5_kurtosisEdge…
S-S_kurtosis	S-S_kurtosis	42	0.415999	0.740381	0.793721	1	0.964912	408	tags=60%, list=40%, signal=37%	S-S_edge_v1_minEdgeLength_kurtosis/S-S_edge_all_minEdgeLength_kurtosis/S-S_edge_v2_maxEdgeLength_kurtosis/S-S_edge_v2_stdEdgeLength_kurtosis/S-S_edge_v3_maxEdgeLength_kurtosis/S-S_edge_v2_minEdgeLength_kurtosis/S-S_edge_v5_maxEdgeLength_kurtosis/S-S_edge_all_stdEdgeLength_kurtosis/S-S_edge_all_meanEdgeLength_kurtosis/S-S_edge_all_maxEdgeLength_kurtosis/S-S_edge_v1_maxEdgeLength_kurtosis/S-S_edge_…
I-S_kurtosis	I-S_kurtosis	42	0.413582	0.736078	0.79872	1	0.964912	595	tags=98%, list=59%, signal=42%	I-S_edge_all_stdEdgeLength_kurtosis/I-S_edge_v1_stdEdgeLength_kurtosis/I-S_edge_v1_maxEdgeLength_kurtosis/I-S_edge_v2_stdEdgeLength_kurtosis/I-S_edge_all_kurtosisEdgeLength_kurtosis/I-S_edge_all_maxEdgeLength_kurtosis/I-S_edge_v1_minEdgeLength_kurtosis/I-S_edge_all_minEdgeLength_kurtosis/I-S_edge_all_meanEdgeLength_kurtosis/I-S_edge_v3_stdEdgeLength_kurtosis/I-S_edge_v4_stdEdgeLength_kurtosis/I-S…
S-S_sd	S-S_sd	42	0.363678	0.647261	0.892311	1	0.964912	140	tags=14%, list=14%, signal=13%	S-S_edge_all_maxEdgeLength_sd/S-S_edge_v1_maxEdgeLength_sd/S-S_edge_v4_maxEdgeLength_sd/S-S_edge_v2_maxEdgeLength_sd/S-S_edge_v3_maxEdgeLength_sd/S-S_edge_v5_maxEdgeLength_sd
S-S_mean	S-S_mean	42	0.271039	0.482386	0.982302	1	0.964912	235	tags=7%, list=23%, signal=6%	S-S_edge_v1_kurtosisEdgeLength_mean/S-S_edge_v3_skewnessEdgeLength_mean/S-S_edge_v2_skewnessEdgeLength_mean
T-T_sd	T-T_sd	42	0.245342	0.43665	0.991501	1	0.964912	613	tags=98%, list=61%, signal=40%	T-T_edge_v3_maxEdgeLength_sd/T-T_edge_v2_maxEdgeLength_sd/T-T_edge_v1_maxEdgeLength_sd/T-T_edge_v4_maxEdgeLength_sd/T-T_edge_v5_maxEdgeLength_sd/T-T_edge_v3_kurtosisEdgeLength_sd/T-T_edge_all_stdEdgeLength_sd/T-T_edge_v4_kurtosisEdgeLength_sd/T-T_edge_v2_kurtosisEdgeLength_sd/T-T_edge_all_kurtosisEdgeLength_sd/T-T_edge_v2_minEdgeLength_sd/T-T_edge_v1_kurtosisEdgeLength_sd/T-T_edge_v3_minEdgeLengt…
T-S_sd	T-S_sd	42	0.23913	0.425596	0.993301	1	0.964912	777	tags=100%, list=77%, signal=24%	T-S_edge_all_maxEdgeLength_sd/T-S_edge_v1_maxEdgeLength_sd/T-S_edge_v2_maxEdgeLength_sd/T-S_edge_v3_maxEdgeLength_sd/T-S_edge_v4_maxEdgeLength_sd/T-S_edge_v5_maxEdgeLength_sd/T-S_edge_all_stdEdgeLength_sd/T-S_edge_v1_stdEdgeLength_sd/T-S_edge_v1_minEdgeLength_sd/T-S_edge_all_minEdgeLength_sd/T-S_edge_v2_stdEdgeLength_sd/T-S_edge_v1_kurtosisEdgeLength_sd/T-S_edge_v1_NEdge_sd/T-S_edge_v2_NEdge_sd/T…
I-S_sd	I-S_sd	42	0.214568	0.381881	0.9973	1	0.964912	781	tags=95%, list=77%, signal=22%	I-S_edge_all_maxEdgeLength_sd/I-S_edge_v1_maxEdgeLength_sd/I-S_edge_v2_maxEdgeLength_sd/I-S_edge_v3_maxEdgeLength_sd/I-S_edge_v4_maxEdgeLength_sd/I-S_edge_all_stdEdgeLength_sd/I-S_edge_v5_maxEdgeLength_sd/I-S_edge_v1_minEdgeLength_sd/I-S_edge_all_minEdgeLength_sd/I-S_edge_v2_stdEdgeLength_sd/I-S_edge_v1_stdEdgeLength_sd/I-S_edge_v3_stdEdgeLength_sd/I-S_edge_all_kurtosisEdgeLength_sd/I-S_edge_v2_m…
T-I_sd	T-I_sd	42	0.20911	0.372166	0.9977	1	0.964912	572	tags=93%, list=57%, signal=42%	T-I_edge_all_stdEdgeLength_sd/T-I_edge_v3_maxEdgeLength_sd/T-I_edge_v1_stdEdgeLength_sd/T-I_edge_v4_maxEdgeLength_sd/T-I_edge_v5_maxEdgeLength_sd/T-I_edge_v1_NEdge_sd/T-I_edge_v2_stdEdgeLength_sd/T-I_edge_v2_NEdge_sd/T-I_edge_all_NEdge_sd/T-I_edge_v1_minEdgeLength_sd/T-I_edge_all_minEdgeLength_sd/T-I_edge_v3_NEdge_sd/T-I_edge_v4_NEdge_sd/T-I_edge_v5_NEdge_sd/T-I_edge_all_kurtosisEdgeLength_sd/T-I…
I-I_sd	I-I_sd	42	0.153209	0.272676	0.9997	1	0.964912	779	tags=100%, list=77%, signal=24%	I-I_edge_v1_maxEdgeLength_sd/I-I_edge_v1_minEdgeLength_sd/I-I_edge_all_minEdgeLength_sd/I-I_edge_v2_maxEdgeLength_sd/I-I_edge_v3_maxEdgeLength_sd/I-I_edge_all_stdEdgeLength_sd/I-I_edge_v1_kurtosisEdgeLength_sd/I-I_edge_v2_kurtosisEdgeLength_sd/I-I_edge_v4_maxEdgeLength_sd/I-I_edge_v2_minEdgeLength_sd/I-I_edge_all_kurtosisEdgeLength_sd/I-I_edge_v5_maxEdgeLength_sd/I-I_edge_v1_stdEdgeLength_sd/I-I_…
T-I_mean	T-I_mean	42	0.0362974	0.0646009	1	1	0.964912	477	tags=98%, list=47%, signal=54%	T-I_edge_v1_NEdge_mean/T-I_edge_v2_NEdge_mean/T-I_edge_all_NEdge_mean/T-I_edge_v3_NEdge_mean/T-I_edge_v5_NEdge_mean/T-I_edge_v4_NEdge_mean/T-I_edge_v3_skewnessEdgeLength_mean/T-I_edge_v4_skewnessEdgeLength_mean/T-I_edge_v5_kurtosisEdgeLength_mean/T-I_edge_v5_skewnessEdgeLength_mean/T-I_edge_v2_skewnessEdgeLength_mean/T-I_edge_v4_kurtosisEdgeLength_mean/T-I_edge_v1_minEdgeLength_mean/T-I_edge_all_…
I-S_mean	I-S_mean	42	0.0175983	0.0313209	1	1	0.964912	265	tags=90%, list=26%, signal=70%	I-S_edge_all_skewnessEdgeLength_mean/I-S_edge_v1_NEdge_mean/I-S_edge_v5_NEdge_mean/I-S_edge_v4_NEdge_mean/I-S_edge_v4_kurtosisEdgeLength_mean/I-S_edge_v2_NEdge_mean/I-S_edge_v3_NEdge_mean/I-S_edge_all_NEdge_mean/I-S_edge_v4_skewnessEdgeLength_mean/I-S_edge_v1_minEdgeLength_mean/I-S_edge_all_minEdgeLength_mean/I-S_edge_v2_minEdgeLength_mean/I-S_edge_v5_skewnessEdgeLength_mean/I-S_edge_v3_minEdgeLe…

## Sheet: Table S4A
corr_max	corr_min	corr_mean	pval_comb	fdr	ptw	Categories
0.129323	-0.254941	-0.0815826	0.427446	0.517435	HALLMARK_ADIPOGENESIS	Metabolism
0.225564	-0.391043	-0.0261803	0.471317	0.553884	HALLMARK_INTERFERON_GAMMA_RESPONSE	Metastasis and immune response
0.225564	-0.254941	0.00851006	0.625143	0.68937	HALLMARK_FATTY_ACID_METABOLISM	Metabolism
0.24131	-0.391043	0.0137251	0.770487	0.82699	KEGG_ADHERENS_JUNCTION	Metastasis and immune response
0.24131	-0.391043	0.0137251	0.770487	0.82699	KEGG_ARGININE_AND_PROLINE_METABOLISM	Metabolism
0.586957	-0.555652	0.0149265	0.274257	0.423327	KEGG_UBIQUITIN_MEDIATED_PROTEOLYSIS	Proliferation
0.586957	-0.555652	0.0164459	0.319851	0.436407	REACTOME_ANTIGEN_PROCESSING_CROSS_PRESENTATION	Metastasis and immune response
0.24131	-0.391043	0.0167141	0.614168	0.688714	HALLMARK_MYOGENESIS	Metastasis and immune response
0.24131	-0.391043	0.0223208	0.897449	0.897449	KEGG_CELL_ADHESION_MOLECULES_CAMS	Metastasis and immune response
0.24131	-0.391043	0.0223208	0.897449	0.897449	KEGG_DRUG_METABOLISM_OTHER_ENZYMES	Metabolism
0.225564	-0.254941	0.0272209	0.561586	0.65047	HALLMARK_COMPLEMENT	Metastasis and immune response
0.586957	-0.506923	0.0305305	0.354492	0.456586	KEGG_MAPK_SIGNALING_PATHWAY	Metastasis and immune response
0.663158	-0.450593	0.0313148	0.229458	0.397159	REACTOME_SIGNALING_BY_THE_B_CELL_RECEPTOR_BCR	Metastasis and immune response
0.586957	-0.506923	0.0334056	0.265566	0.423327	KEGG_GLYCINE_SERINE_AND_THREONINE_METABOLISM	Metabolism
0.663158	-0.545217	0.0350427	0.0658154	0.294341	PID_REG_GR_PATHWAY	Proliferation
0.663158	-0.545217	0.0354426	0.065368	0.294341	PID_VEGFR1_2_PATHWAY	Metastasis and immune response
0.663158	-0.450593	0.0360712	0.327199	0.438992	REACTOME_P75_NTR_RECEPTOR_MEDIATED_SIGNALLING	Metastasis and immune response
0.663158	-0.450593	0.0360712	0.327199	0.438992	REACTOME_SIGNALING_BY_FGFR_IN_DISEASE	Metastasis and immune response
0.663158	-0.450593	0.0382867	0.219082	0.396317	REACTOME_INTERFERON_GAMMA_SIGNALING	Metastasis and immune response
0.663158	-0.450593	0.0387835	0.288556	0.423327	REACTOME_MITOTIC_PROMETAPHASE	Proliferation
0.663158	-0.545217	0.0394028	0.073505	0.29612	PID_MYC_ACTIV_PATHWAY	Proliferation
0.663158	-0.450593	0.0406314	0.141155	0.337308	PID_HIF1_TFPATHWAY	Metastasis and immune response
0.586957	-0.555652	0.0415718	0.138694	0.337308	REACTOME_CELL_CELL_COMMUNICATION	Metastasis and immune response
0.586957	-0.506923	0.0424049	0.190394	0.361246	KEGG_ENDOCYTOSIS	Metastasis and immune response
0.663158	-0.450593	0.0431272	0.202896	0.371208	REACTOME_CELL_CYCLE_CHECKPOINTS	Proliferation
0.586957	-0.506923	0.0437426	0.311114	0.431805	KEGG_PURINE_METABOLISM	Proliferation
0.586957	-0.506923	0.0437426	0.311114	0.431805	KEGG_STEROID_HORMONE_BIOSYNTHESIS	Metabolism
0.663158	-0.450593	0.0457295	0.104523	0.326163	REACTOME_ANTIGEN_PROCESSING_UBIQUITINATION_PROTEASOME_DEGRADATION	Proliferation
0.663158	-0.450593	0.0463586	0.288876	0.423327	REACTOME_CHROMOSOME_MAINTENANCE	Proliferation
0.586957	-0.506923	0.0475568	0.284103	0.423327	KEGG_PHOSPHATIDYLINOSITOL_SIGNALING_SYSTEM	Metastasis and immune response
0.663158	-0.450593	0.0485367	0.123109	0.335941	REACTOME_TCR_SIGNALING	Metastasis and immune response
0.663158	-0.450593	0.0487377	0.0724031	0.29612	PID_AP1_PATHWAY	Metastasis and immune response
0.610526	-0.555652	0.0490974	0.0787366	0.309185	REACTOME_CELL_SURFACE_INTERACTIONS_AT_THE_VASCULAR_WALL	Metastasis and immune response
0.663158	-0.450593	0.0494569	0.135355	0.337308	PID_CXCR4_PATHWAY	Metastasis and immune response
0.663158	-0.450593	0.0498219	0.119302	0.335941	NABA_ECM_AFFILIATED	Metastasis and immune response
0.586957	-0.506923	0.0509656	0.248333	0.412398	KEGG_NUCLEOTIDE_EXCISION_REPAIR	Proliferation
0.610526	-0.555652	0.0528753	0.266331	0.423327	REACTOME_ORC1_REMOVAL_FROM_CHROMATIN	Proliferation
0.610526	-0.555652	0.0530586	0.420672	0.513092	REACTOME_REGULATION_OF_GLUCOKINASE_BY_GLUCOKINASE_REGULATORY_PROTEIN	Proliferation
0.610526	-0.555652	0.0559607	0.0735702	0.29612	REACTOME_INTEGRIN_CELL_SURFACE_INTERACTIONS	Metastasis and immune response
0.610526	-0.555652	0.0563506	0.151005	0.352346	REACTOME_MHC_CLASS_II_ANTIGEN_PRESENTATION	Metastasis and immune response
0.610526	-0.555652	0.0608949	0.229825	0.397159	REACTOME_SIGNALING_BY_PDGF	Metastasis and immune response
0.610526	-0.555652	0.0651066	0.24989	0.412398	REACTOME_SYNTHESIS_OF_DNA	Proliferation
0.58797	-0.391043	0.0667212	0.737841	0.802652	REACTOME_TRANSMISSION_ACROSS_CHEMICAL_SYNAPSES	Metabolism
0.663158	-0.311538	0.292553	0.000167266	0.00897662	HALLMARK_APOPTOSIS	Metastasis and immune response
0.586957	-0.506923	0.0692277	0.0535999	0.261502	KEGG_CALCIUM_SIGNALING_PATHWAY	Metastasis and immune response
0.58797	-0.391043	0.0703276	0.518795	0.605261	KEGG_NEUROTROPHIN_SIGNALING_PATHWAY	Metastasis and immune response
0.586957	-0.506923	0.0724257	0.127916	0.337308	KEGG_DNA_REPLICATION	Proliferation
0.663158	-0.450593	0.0732446	0.192964	0.361246	KEGG_WNT_SIGNALING_PATHWAY	Metastasis and immune response
0.58797	-0.391043	0.0735778	0.592822	0.681745	KEGG_LEUKOCYTE_TRANSENDOTHELIAL_MIGRATION	Metastasis and immune response
0.58797	-0.391043	0.0743538	0.796673	0.839272	REACTOME_SYNTHESIS_OF_BILE_ACIDS_AND_BILE_SALTS_VIA_7ALPHA_HYDROXYCHOLESTEROL	Metabolism
0.58797	-0.391043	0.0749441	0.274281	0.423327	PID_P53_DOWNSTREAM_PATHWAY	Proliferation
0.63609	-0.555652	0.0753211	0.127595	0.337308	PID_HDAC_CLASSI_PATHWAY	Proliferation
0.663158	-0.311538	0.292553	0.000167266	0.00897662	HALLMARK_CHOLESTEROL_HOMEOSTASIS	Metabolism
0.422556	-0.0423077	0.236179	0.00923024	0.112955	HALLMARK_INFLAMMATORY_RESPONSE	Metastasis and immune response
0.58797	-0.391043	0.0760435	0.620359	0.688812	NABA_ECM_REGULATORS	Metastasis and immune response
0.58797	-0.391043	0.077741	0.79227	0.839272	REACTOME_SIGNALING_BY_GPCR	Metastasis and immune response
0.63609	-0.555652	0.0777776	0.162424	0.35997	REACTOME_TRANSPORT_OF_MATURE_TRANSCRIPT_TO_CYTOPLASM	Proliferation
0.58797	-0.391043	0.0783927	0.7324	0.802153	KEGG_TYROSINE_METABOLISM	Metabolism
0.58797	-0.391043	0.0784267	0.615207	0.688714	KEGG_FOCAL_ADHESION	Metastasis and immune response
0.58797	-0.391043	0.0785956	0.597471	0.682218	KEGG_PROGESTERONE_MEDIATED_OOCYTE_MATURATION	Proliferation
0.58797	-0.391043	0.0789589	0.83978	0.866696	REACTOME_CELL_CYCLE_MITOTIC	Proliferation
0.63609	-0.555652	0.0790608	0.121477	0.335941	PID_RAC1_REG_PATHWAY	Metastasis and immune response
0.58797	-0.391043	0.0795226	0.615993	0.688714	KEGG_RETINOL_METABOLISM	Metabolism
0.637594	-0.290514	0.0800668	0.43218	0.519261	REACTOME_TRANSCRIPTIONAL_REGULATION_OF_WHITE_ADIPOCYTE_DIFFERENTIATION	Proliferation
0.58797	-0.391043	0.0806591	0.805013	0.839272	REACTOME_ACTIVATION_OF_ATR_IN_RESPONSE_TO_REPLICATION_STRESS	Proliferation
0.58797	-0.391043	0.0806591	0.805013	0.839272	REACTOME_BILE_ACID_AND_BILE_SALT_METABOLISM	Metabolism
0.58797	-0.391043	0.0807397	0.864013	0.881829	REACTOME_CYTOKINE_SIGNALING_IN_IMMUNE_SYSTEM	Metastasis and immune response
0.58797	-0.391043	0.0813528	0.870875	0.881829	REACTOME_METABOLISM_OF_AMINO_ACIDS_AND_DERIVATIVES	Metabolism
0.58797	-0.391043	0.0813528	0.870875	0.881829	REACTOME_NRAGE_SIGNALS_DEATH_THROUGH_JNK	Metastasis and immune response
0.58797	-0.391043	0.0818629	0.446661	0.532684	PID_FAK_PATHWAY	Metastasis and immune response
0.63609	-0.555652	0.081972	0.140974	0.337308	PID_CMYB_PATHWAY	Metastasis and immune response
0.422556	-0.407115	0.0822887	0.101331	0.326163	REACTOME_MRNA_CAPPING	Proliferation
0.307312	-0.349933	0.0826273	0.11844	0.335941	HALLMARK_INTERFERON_ALPHA_RESPONSE	Metastasis and immune response
0.63609	-0.555652	0.0826866	0.0894903	0.313216	PID_INTEGRIN1_PATHWAY	Metastasis and immune response
0.58797	-0.391043	0.0835259	0.807994	0.839272	REACTOME_PROCESSING_OF_CAPPED_INTRON_CONTAINING_PRE_MRNA	Proliferation
0.63609	-0.555652	0.0835409	0.1197	0.335941	NABA_MATRISOME	Metastasis and immune response
0.422556	-0.407115	0.0835615	0.168442	0.35997	REACTOME_INTERFERON_SIGNALING	Metastasis and immune response
0.58797	-0.391043	0.084309	0.358829	0.45693	PID_CD8_TCR_PATHWAY	Metastasis and immune response
0.637594	-0.290514	0.0846757	0.387915	0.484142	REACTOME_SYNTHESIS_OF_BILE_ACIDS_AND_BILE_SALTS	Metabolism
0.58797	-0.391043	0.0848499	0.399962	0.495096	PID_IL4_2PATHWAY	Metastasis and immune response
0.637594	-0.313913	0.0851737	0.173521	0.35997	PID_PDGFRB_PATHWAY	Metastasis and immune response
0.637594	-0.313913	0.0851737	0.173521	0.35997	PID_SMAD2_3NUCLEAR_PATHWAY	Proliferation
0.637594	-0.313913	0.0859545	0.306761	0.431805	PID_E2F_PATHWAY	Proliferation
0.422556	-0.407115	0.0860103	0.103855	0.326163	REACTOME_NUCLEOTIDE_EXCISION_REPAIR	Proliferation
0.422556	-0.407115	0.0861157	0.135018	0.337308	REACTOME_CELL_CYCLE	Proliferation
0.422556	-0.407115	0.0861157	0.135018	0.337308	REACTOME_CYTOCHROME_P450_ARRANGED_BY_SUBSTRATE_TYPE	Metabolism
0.663158	-0.450593	0.0861741	0.104939	0.326163	KEGG_TIGHT_JUNCTION	Metastasis and immune response
0.422556	-0.407115	0.0864747	0.192704	0.361246	KEGG_TRYPTOPHAN_METABOLISM	Metabolism
0.586957	-0.506923	0.086691	0.0831354	0.311274	KEGG_ARACHIDONIC_ACID_METABOLISM	Metabolism
0.422556	-0.0423077	0.230681	0.0408379	0.238674	HALLMARK_EPITHELIAL_MESENCHYMAL_TRANSITION	Metastasis and immune response
0.422556	-0.407115	0.0876509	0.1652	0.35997	KEGG_VALINE_LEUCINE_AND_ISOLEUCINE_DEGRADATION	Metabolism
0.637594	-0.290514	0.0881884	0.353558	0.456586	NABA_ECM_GLYCOPROTEINS	Metastasis and immune response
0.637594	-0.290514	0.0884568	0.402842	0.495096	REACTOME_SIGNALING_BY_NOTCH	Proliferation
0.422556	-0.407115	0.0889393	0.110232	0.334856	REACTOME_ANTIVIRAL_MECHANISM_BY_IFN_STIMULATED_GENES	Proliferation
0.637594	-0.313913	0.089413	0.28923	0.423327	PID_HNF3B_PATHWAY	Metabolism
0.637594	-0.290514	0.0896671	0.350714	0.456586	PID_BCR_5PATHWAY	Metastasis and immune response
0.422556	-0.0446154	0.219662	0.0230898	0.193489	HALLMARK_MITOTIC_SPINDLE	Metastasis and immune response
0.637594	-0.245113	0.0919874	0.198721	0.367748	KEGG_CELL_CYCLE	Proliferation
0.422556	-0.0481283	0.204784	0.0450683	0.238674	HALLMARK_PEROXISOME	Metabolism
0.663158	-0.311538	0.168917	0.00342345	0.0787394	HALLMARK_KRAS_SIGNALING_UP	Metastasis and immune response
0.637594	-0.245113	0.0933418	0.231882	0.397159	HALLMARK_KRAS_SIGNALING_DN	Metabolism
0.422556	-0.407115	0.0935596	0.229178	0.397159	KEGG_REGULATION_OF_ACTIN_CYTOSKELETON	Metastasis and immune response
0.637594	-0.290514	0.0937359	0.341924	0.454956	REACTOME_PLATELET_ACTIVATION_SIGNALING_AND_AGGREGATION	Metastasis and immune response
0.637594	-0.290514	0.0947425	0.317347	0.436407	REACTOME_MRNA_SPLICING	Proliferation
0.637594	-0.245113	0.0953946	0.459852	0.544384	KEGG_NATURAL_KILLER_CELL_MEDIATED_CYTOTOXICITY	Metastasis and immune response
0.58797	-0.391043	0.095726	0.383664	0.482577	KEGG_PENTOSE_AND_GLUCURONATE_INTERCONVERSIONS	Metabolism
0.663158	-0.311538	0.152975	0.0051614	0.103873	HALLMARK_IL2_STAT5_SIGNALING	Metastasis and immune response
0.663158	-0.311538	0.143673	0.00207056	0.0727387	HALLMARK_XENOBIOTIC_METABOLISM	Metabolism
0.663158	-0.311538	0.141645	0.00843205	0.112955	HALLMARK_G2M_CHECKPOINT	Proliferation
0.637594	-0.245113	0.0979771	0.286345	0.423327	KEGG_INSULIN_SIGNALING_PATHWAY	Metabolism
0.663158	-0.450593	0.113697	0.00982221	0.112955	KEGG_PATHWAYS_IN_CANCER	Metastasis and immune response
0.637594	-0.290514	0.100083	0.270598	0.423327	KEGG_PROPANOATE_METABOLISM	Metabolism
0.637594	-0.290514	0.100554	0.28215	0.423327	KEGG_SPLICEOSOME	Proliferation
0.422556	-0.407115	0.110019	0.0374459	0.238674	KEGG_GLYCOLYSIS_GLUCONEOGENESIS	Metabolism
0.637594	-0.290514	0.102259	0.303665	0.431805	REACTOME_METABOLISM_OF_RNA	Proliferation
0.663158	-0.450593	0.109674	0.00271076	0.0727387	KEGG_MISMATCH_REPAIR	Proliferation
0.509881	-0.407115	0.105361	0.0240359	0.193489	PID_TCR_PATHWAY	Metastasis and immune response
0.637594	-0.290514	0.102651	0.306236	0.431805	KEGG_T_CELL_RECEPTOR_SIGNALING_PATHWAY	Metastasis and immune response
0.663158	-0.450593	0.103927	0.00237867	0.0727387	KEGG_HEMATOPOIETIC_CELL_LINEAGE	Metastasis and immune response
0.637594	-0.245113	0.103127	0.180229	0.35997	HALLMARK_OXIDATIVE_PHOSPHORYLATION	Metabolism
0.663158	-0.311538	0.103316	0.0162844	0.174786	KEGG_DRUG_METABOLISM_CYTOCHROME_P450	Metabolism
0.422556	-0.407115	0.103476	0.179686	0.35997	KEGG_PORPHYRIN_AND_CHLOROPHYLL_METABOLISM	Metabolism
0.422556	-0.407115	0.103746	0.0505697	0.254429	KEGG_METABOLISM_OF_XENOBIOTICS_BY_CYTOCHROME_P450	Metabolism
0.509881	-0.407115	0.103012	0.0313471	0.223859	PID_FCER1_PATHWAY	Metastasis and immune response
0.637594	-0.290514	0.105238	0.299554	0.431805	REACTOME_ADAPTIVE_IMMUNE_SYSTEM	Metastasis and immune response
0.509881	-0.407115	0.102568	0.0454824	0.238674	PID_IL8_CXCR2_PATHWAY	Metastasis and immune response
0.637594	-0.245113	0.107663	0.360435	0.45693	KEGG_PEROXISOME	Metabolism
0.637594	-0.245113	0.108295	0.250652	0.412398	KEGG_ASCORBATE_AND_ALDARATE_METABOLISM	Metabolism
0.422556	-0.407115	0.108562	0.0881255	0.313216	KEGG_OOCYTE_MEIOSIS	Proliferation
0.637594	-0.245113	0.109028	0.181103	0.35997	KEGG_FC_GAMMA_R_MEDIATED_PHAGOCYTOSIS	Metastasis and immune response
0.509881	-0.407115	0.102495	0.0305518	0.223859	NABA_MATRISOME_ASSOCIATED	Metastasis and immune response
0.509881	-0.407115	0.101368	0.0233609	0.193489	NABA_CORE_MATRISOME	Metastasis and immune response
0.637594	-0.290514	0.111223	0.166421	0.35997	REACTOME_BIOLOGICAL_OXIDATIONS	Metabolism
0.637594	-0.290514	0.111223	0.166421	0.35997	REACTOME_CELL_DEATH_SIGNALLING_VIA_NRAGE_NRIF_AND_NADE	Metastasis and immune response
0.637594	-0.290514	0.113467	0.166487	0.35997	REACTOME_INNATE_IMMUNE_SYSTEM	Metastasis and immune response
0.509881	-0.407115	0.099577	0.0459559	0.238674	PID_PI3KCI_PATHWAY	Metastasis and immune response
0.637594	-0.245113	0.114188	0.122549	0.335941	KEGG_ECM_RECEPTOR_INTERACTION	Metastasis and immune response
0.586957	-0.349933	0.116356	0.186564	0.361246	HALLMARK_MYC_TARGETS_V1	Proliferation
0.637594	-0.245113	0.118491	0.1804	0.35997	KEGG_ADIPOCYTOKINE_SIGNALING_PATHWAY	Metabolism
0.637594	-0.157391	0.119377	0.285893	0.423327	HALLMARK_HYPOXIA	Metastasis and immune response
0.371429	-0.157391	0.123221	0.346209	0.456586	HALLMARK_E2F_TARGETS	Proliferation
0.422556	-0.407115	0.141468	0.0884111	0.313216	KEGG_FATTY_ACID_METABOLISM	Metabolism
0.663158	-0.311538	0.0975793	0.00959748	0.112955	KEGG_ALANINE_ASPARTATE_AND_GLUTAMATE_METABOLISM	Metabolism
0.663158	-0.311538	0.0975793	0.00959748	0.112955	KEGG_B_CELL_RECEPTOR_SIGNALING_PATHWAY	Metastasis and immune response
0.307312	-0.147233	0.144422	0.251025	0.412398	HALLMARK_HEME_METABOLISM	Metabolism
0.422556	-0.407115	0.0963121	0.0221659	0.193489	REACTOME_SIGNALING_BY_SCF_KIT	Metastasis and immune response
0.586957	-0.349933	0.160518	0.18496	0.361246	HALLMARK_TNFA_SIGNALING_VIA_NFKB	Metastasis and immune response
0.422556	-0.281621	0.164774	0.105344	0.326163	KEGG_CHEMOKINE_SIGNALING_PATHWAY	Metastasis and immune response
0.663158	-0.450593	0.0925196	0.0225569	0.193489	KEGG_PPAR_SIGNALING_PATHWAY	Metabolism
0.422556	-0.281621	0.169005	0.0683732	0.29612	KEGG_BUTANOATE_METABOLISM	Metabolism
0.422556	-0.0481283	0.190463	0.0986842	0.326163	KEGG_ANTIGEN_PROCESSING_AND_PRESENTATION	Metastasis and immune response
0.663158	-0.450593	0.0920072	0.0333703	0.223859	KEGG_PYRUVATE_METABOLISM	Metabolism
0.307312	0.0397727	0.207012	0.225849	0.397159	HALLMARK_DNA_REPAIR	Proliferation
0.422556	-0.407115	0.0909884	0.0422235	0.238674	REACTOME_S_PHASE	Proliferation
0.422556	-0.0423077	0.223993	0.0830977	0.311274	HALLMARK_COAGULATION	Metastasis and immune response
0.422556	-0.407115	0.0870936	0.0436689	0.238674	REACTOME_SIGNALING_BY_EGFR_IN_CANCER	Metastasis and immune response
0.371429	-0.0784615	0.231226	0.0637772	0.294341	HALLMARK_APICAL_JUNCTION	Metastasis and immune response
0.63609	-0.555652	0.0758642	0.0322244	0.223859	PID_TXA2PATHWAY	Metastasis and immune response
0.371429	0.0260695	0.246934	0.142465	0.337308	HALLMARK_ALLOGRAFT_REJECTION	Metastasis and immune response
0.663158	-0.450593	0.0756203	0.0070276	0.112955	KEGG_FC_EPSILON_RI_SIGNALING_PATHWAY	Metastasis and immune response
0.58797	-0.391043	0.0687075	-0.243977	-39.2803	PID_RHOA_REG_PATHWAY	Metastasis and immune response
#NUM!	#NUM!	#NUM!			HALLMARK_BILE_ACID_METABOLISM	Metabolism

## Sheet: Table S4B
corr_max	corr_min	corr_mean	pval_comb	fdr	ptw	Categories
#NUM!	#NUM!	#NUM!			HALLMARK_ADIPOGENESIS	Metabolism
#NUM!	#NUM!	#NUM!			HALLMARK_ALLOGRAFT_REJECTION	Metastasis and immune response
#NUM!	#NUM!	#NUM!			HALLMARK_APICAL_JUNCTION	Metastasis and immune response
0.472527	0.0559441	0.249975	0.856756	0.984042	HALLMARK_E2F_TARGETS	Proliferation
0.714286	-0.8	0.129107	0.0918805	0.984042	KEGG_ECM_RECEPTOR_INTERACTION	Metastasis and immune response
0.642857	-0.4	0.124604	0.337287	0.984042	HALLMARK_EPITHELIAL_MESENCHYMAL_TRANSITION	Metastasis and immune response
0.8	-0.4	0.120701	0.897722	0.991235	HALLMARK_G2M_CHECKPOINT	Proliferation
0.714286	-0.8	0.113641	0.0887686	0.984042	KEGG_CELL_CYCLE	Proliferation
0.591209	-0.714286	0.111021	0.12129	0.984042	KEGG_ADIPOCYTOKINE_SIGNALING_PATHWAY	Metabolism
1	-0.8	0.10963	0.197181	0.984042	KEGG_PENTOSE_AND_GLUCURONATE_INTERCONVERSIONS	Metabolism
0.714286	-0.8	0.10865	0.0643581	0.984042	KEGG_ASCORBATE_AND_ALDARATE_METABOLISM	Metabolism
1	-0.8	0.0921978	0.505851	0.984042	REACTOME_CELL_CYCLE_MITOTIC	Proliferation
1	-0.8	0.0918118	0.368037	0.984042	REACTOME_ACTIVATION_OF_ATR_IN_RESPONSE_TO_REPLICATION_STRESS	Proliferation
0.714286	-0.8	0.0862338	0.13447	0.984042	KEGG_LEUKOCYTE_TRANSENDOTHELIAL_MIGRATION	Metastasis and immune response
0.714286	-0.8	0.0852286	0.103923	0.984042	KEGG_FOCAL_ADHESION	Metastasis and immune response
1	-0.8	0.0845771	0.525407	0.984042	REACTOME_BILE_ACID_AND_BILE_SALT_METABOLISM	Metabolism
0.714286	-0.8	0.0823886	0.204404	0.984042	KEGG_NEUROTROPHIN_SIGNALING_PATHWAY	Metastasis and immune response
1	-0.8	0.0792479	0.424744	0.984042	REACTOME_CYTOKINE_SIGNALING_IN_IMMUNE_SYSTEM	Metastasis and immune response
1	-0.8	0.0784672	0.230515	0.984042	KEGG_PROPANOATE_METABOLISM	Metabolism
1	-0.8	0.0735403	0.277754	0.984042	KEGG_RETINOL_METABOLISM	Metabolism
1	-0.8	0.0731987	0.57199	0.984042	REACTOME_METABOLISM_OF_AMINO_ACIDS_AND_DERIVATIVES	Metabolism
1	-0.8	0.0731987	0.57199	0.984042	REACTOME_MRNA_SPLICING	Proliferation
1	-0.8	0.0731987	0.57199	0.984042	REACTOME_PLATELET_ACTIVATION_SIGNALING_AND_AGGREGATION	Metastasis and immune response
1	-0.8	0.0722062	0.369945	0.984042	KEGG_TYROSINE_METABOLISM	Metabolism
1	-0.8	0.0678923	0.579257	0.984042	REACTOME_SIGNALING_BY_GPCR	Metastasis and immune response
1	-0.8	0.0668795	0.638509	0.984042	PID_BCR_5PATHWAY	Metastasis and immune response
1	-0.8	0.065676	0.609534	0.984042	NABA_ECM_GLYCOPROTEINS	Metastasis and immune response
1	-0.8	0.0597001	0.595576	0.984042	PID_FCER1_PATHWAY	Metastasis and immune response
1	-0.8	0.0597001	0.595576	0.984042	PID_IL4_2PATHWAY	Metastasis and immune response
0.8	-0.821429	0.0590842	0.608761	0.984042	HALLMARK_PEROXISOME	Metabolism
1	-0.8	0.0588519	0.592914	0.984042	REACTOME_SYNTHESIS_OF_BILE_ACIDS_AND_BILE_SALTS	Metabolism
1	-0.8	0.0588519	0.592914	0.984042	REACTOME_TRANSCRIPTIONAL_REGULATION_OF_WHITE_ADIPOCYTE_DIFFERENTIATION	Proliferation
1	-0.8	0.048512	0.51047	0.984042	PID_PDGFRB_PATHWAY	Metastasis and immune response
0.8	-0.821429	0.0463478	0.482092	0.984042	KEGG_ALANINE_ASPARTATE_AND_GLUTAMATE_METABOLISM	Metabolism
0.8	-0.821429	0.0441359	0.517672	0.984042	KEGG_DNA_REPLICATION	Proliferation
0.8	-0.821429	0.0433516	0.333572	0.984042	KEGG_BUTANOATE_METABOLISM	Metabolism
1	-0.8	0.0428632	0.480179	0.984042	PID_SMAD2_3NUCLEAR_PATHWAY	Proliferation
0.785714	-0.892857	0.0399031	0.643154	0.984042	PID_CMYB_PATHWAY	Metastasis and immune response
0.8	-0.464286	0.038406	0.916196	0.996244	HALLMARK_IL2_STAT5_SIGNALING	Metastasis and immune response
0.8	-0.821429	0.0379941	0.468354	0.984042	KEGG_FATTY_ACID_METABOLISM	Metabolism
0.785714	-0.892857	0.037962	0.648819	0.984042	PID_INTEGRIN1_PATHWAY	Metastasis and immune response
0.785714	-0.892857	0.0373567	0.608526	0.984042	PID_HDAC_CLASSI_PATHWAY	Proliferation
0.785714	-0.892857	0.0367491	0.679787	0.984042	REACTOME_TRANSPORT_OF_MATURE_TRANSCRIPT_TO_CYTOPLASM	Proliferation
0.785714	-0.892857	0.0330405	0.610137	0.984042	REACTOME_S_PHASE	Proliferation
0.785714	-0.892857	0.0330161	0.693462	0.984042	NABA_MATRISOME	Metastasis and immune response
0.785714	-0.892857	0.0327131	0.608791	0.984042	REACTOME_ORC1_REMOVAL_FROM_CHROMATIN	Proliferation
0.785714	-0.892857	0.0293992	0.637608	0.984042	REACTOME_SIGNALING_BY_EGFR_IN_CANCER	Metastasis and immune response
0.785714	-0.892857	0.0293992	0.637608	0.984042	REACTOME_SIGNALING_BY_SCF_KIT	Metastasis and immune response
0.785714	-0.892857	0.0252209	0.75457	0.984042	PID_RAC1_REG_PATHWAY	Metastasis and immune response
0.8	-0.821429	0.0232574	0.645491	0.984042	KEGG_GLYCOLYSIS_GLUCONEOGENESIS	Metabolism
0.4	-0.353846	0.0230769	0.465507	0.984042	HALLMARK_CHOLESTEROL_HOMEOSTASIS	Metabolism
0.642857	-1	0.0206409	0.359766	0.984042	HALLMARK_MYOGENESIS	Metastasis and immune response
0.642857	-1	0.0206409	0.359766	0.984042	KEGG_ADHERENS_JUNCTION	Metastasis and immune response
0.642857	-1	0.0206409	0.359766	0.984042	KEGG_ARGININE_AND_PROLINE_METABOLISM	Metabolism
0.642857	-1	0.0206409	0.359766	0.984042	KEGG_CELL_ADHESION_MOLECULES_CAMS	Metastasis and immune response
0.642857	-1	0.0206409	0.359766	0.984042	KEGG_DRUG_METABOLISM_OTHER_ENZYMES	Metabolism
0.8	-0.821429	0.0162806	0.732898	0.984042	KEGG_MAPK_SIGNALING_PATHWAY	Metastasis and immune response
0.8	-0.821429	0.0162806	0.732898	0.984042	KEGG_NUCLEOTIDE_EXCISION_REPAIR	Proliferation
0.785714	-0.892857	0.0116583	0.666152	0.984042	REACTOME_MITOTIC_PROMETAPHASE	Proliferation
0.8	-0.821429	0.00920508	0.645178	0.984042	KEGG_PURINE_METABOLISM	Proliferation
0.785714	-1	0.00399899	0.645205	0.984042	PID_VEGFR1_2_PATHWAY	Metastasis and immune response
0.478022	-0.5	0.00298987	0.100155	0.984042	HALLMARK_MYC_TARGETS_V1	Proliferation
0.478022	-0.5	0.00298987	0.100155	0.984042	HALLMARK_TNFA_SIGNALING_VIA_NFKB	Metastasis and immune response
0.642857	-1	-0.00537644	0.283347	0.984042	HALLMARK_INTERFERON_ALPHA_RESPONSE	Metastasis and immune response
0.8	-0.821429	-0.00572889	0.829368	0.984042	REACTOME_ANTIGEN_PROCESSING_CROSS_PRESENTATION	Metastasis and immune response
0.8	-0.821429	-0.00585778	0.642313	0.984042	KEGG_PHOSPHATIDYLINOSITOL_SIGNALING_SYSTEM	Metastasis and immune response
0.8	-0.821429	-0.00587965	0.752839	0.984042	KEGG_STEROID_HORMONE_BIOSYNTHESIS	Metabolism
0.8	-0.821429	-0.00587965	0.752839	0.984042	KEGG_VALINE_LEUCINE_AND_ISOLEUCINE_DEGRADATION	Metabolism
0.472527	-0.714286	-0.00717616	0.50909	0.984042	HALLMARK_HEME_METABOLISM	Metabolism
0.785714	-0.892857	-0.00725089	0.745824	0.984042	REACTOME_INTEGRIN_CELL_SURFACE_INTERACTIONS	Metastasis and immune response
0.785714	-0.892857	-0.0104108	0.787192	0.984042	REACTOME_CHROMOSOME_MAINTENANCE	Proliferation
0.478022	-0.5	-0.0104333	0.182152	0.984042	KEGG_ANTIGEN_PROCESSING_AND_PRESENTATION	Metastasis and immune response
0.478022	-0.5	-0.0104333	0.182152	0.984042	KEGG_B_CELL_RECEPTOR_SIGNALING_PATHWAY	Metastasis and immune response
0.8	-0.821429	-0.0112175	0.820504	0.984042	REACTOME_CELL_CELL_COMMUNICATION	Metastasis and immune response
0.472527	-0.714286	-0.0215485	0.444931	0.984042	HALLMARK_OXIDATIVE_PHOSPHORYLATION	Metabolism
0.8	-1	-0.0236264	0.248612	0.984042	PID_TXA2PATHWAY	Metastasis and immune response
0.8	-0.821429	-0.0262187	0.76785	0.984042	PID_P53_DOWNSTREAM_PATHWAY	Proliferation
0.8	-0.821429	-0.0262187	0.76785	0.984042	PID_RHOA_REG_PATHWAY	Metastasis and immune response
0.8	-0.821429	-0.0309818	0.829182	0.984042	REACTOME_CELL_SURFACE_INTERACTIONS_AT_THE_VASCULAR_WALL	Metastasis and immune response
0.785714	-0.892857	-0.031685	0.79081	0.984042	REACTOME_CELL_CYCLE	Proliferation
0.8	-0.821429	-0.033644	0.842038	0.984042	PID_HNF3B_PATHWAY	Metabolism
0.642857	-1	-0.0359078	0.314395	0.984042	KEGG_MISMATCH_REPAIR	Proliferation
0.642857	-1	-0.0359078	0.314395	0.984042	KEGG_PATHWAYS_IN_CANCER	Metastasis and immune response
0.8	-0.821429	-0.0362611	0.820575	0.984042	REACTOME_SYNTHESIS_OF_DNA	Proliferation
0.8	-0.821429	-0.0377185	0.827718	0.984042	PID_E2F_PATHWAY	Proliferation
0.642857	-1	-0.0379763	0.30881	0.984042	KEGG_FC_GAMMA_R_MEDIATED_PHAGOCYTOSIS	Metastasis and immune response
0.642857	-1	-0.0379763	0.30881	0.984042	KEGG_HEMATOPOIETIC_CELL_LINEAGE	Metastasis and immune response
0.8	-0.821429	-0.0383558	0.809766	0.984042	NABA_ECM_AFFILIATED	Metastasis and immune response
0.642857	-1	-0.0406659	0.478384	0.984042	NABA_CORE_MATRISOME	Metastasis and immune response
0.2	-0.4	-0.0434565	0.977207	0.996244	HALLMARK_INFLAMMATORY_RESPONSE	Metastasis and immune response
0.2	-0.4	-0.0434565	0.977207	0.996244	HALLMARK_MITOTIC_SPINDLE	Metastasis and immune response
0.8	-0.821429	-0.043852	0.773362	0.984042	PID_AP1_PATHWAY	Metastasis and immune response
0.8	-0.821429	-0.0464302	0.848508	0.984042	REACTOME_INTERFERON_GAMMA_SIGNALING	Metastasis and immune response
0.642857	-1	-0.0479895	0.193132	0.984042	PID_MYC_ACTIV_PATHWAY	Proliferation
0.642857	-1	-0.0479895	0.193132	0.984042	PID_REG_GR_PATHWAY	Proliferation
0.8	-0.821429	-0.0480152	0.839032	0.984042	REACTOME_SIGNALING_BY_PDGF	Metastasis and immune response
0.8	-0.821429	-0.0484058	0.855466	0.984042	REACTOME_MHC_CLASS_II_ANTIGEN_PRESENTATION	Metastasis and immune response
0.8	-0.821429	-0.0484058	0.855466	0.984042	REACTOME_NUCLEOTIDE_EXCISION_REPAIR	Proliferation
0.642857	-1	-0.0494394	0.334192	0.984042	KEGG_REGULATION_OF_ACTIN_CYTOSKELETON	Metastasis and immune response
0.535714	-0.892857	-0.0514708	0.743097	0.984042	KEGG_METABOLISM_OF_XENOBIOTICS_BY_CYTOCHROME_P450	Metabolism
0.8	-0.821429	-0.0519022	0.885019	0.984042	REACTOME_REGULATION_OF_GLUCOKINASE_BY_GLUCOKINASE_REGULATORY_PROTEIN	Proliferation
0.785714	-0.892857	-0.0524995	0.725063	0.984042	KEGG_PYRUVATE_METABOLISM	Metabolism
0.535714	-0.892857	-0.052579	0.810546	0.984042	KEGG_OOCYTE_MEIOSIS	Proliferation
0.642857	-1	-0.0525846	0.387842	0.984042	NABA_MATRISOME_ASSOCIATED	Metastasis and immune response
0.642857	-1	-0.0525846	0.387842	0.984042	PID_CXCR4_PATHWAY	Metastasis and immune response
0.472527	-0.714286	-0.0532468	0.392918	0.984042	HALLMARK_KRAS_SIGNALING_DN	Metabolism
0.785714	-0.892857	-0.0535391	0.801621	0.984042	REACTOME_ANTIGEN_PROCESSING_UBIQUITINATION_PROTEASOME_DEGRADATION	Proliferation
0.535714	-0.892857	-0.0552814	0.432324	0.984042	KEGG_GLYCINE_SERINE_AND_THREONINE_METABOLISM	Metabolism
0.642857	-1	-0.0560968	0.236431	0.984042	KEGG_PPAR_SIGNALING_PATHWAY	Metabolism
0.642857	-1	-0.0586277	0.260855	0.984042	REACTOME_ANTIVIRAL_MECHANISM_BY_IFN_STIMULATED_GENES	Proliferation
0.2	-0.4	-0.0588578	0.944111	0.996244	HALLMARK_FATTY_ACID_METABOLISM	Metabolism
0.642857	-1	-0.0591843	0.368917	0.984042	REACTOME_CELL_CYCLE_CHECKPOINTS	Proliferation
0.8	-0.821429	-0.0617337	0.77828	0.984042	HALLMARK_KRAS_SIGNALING_UP	Metastasis and immune response
0.785714	-0.892857	-0.0656929	0.695619	0.984042	KEGG_UBIQUITIN_MEDIATED_PROTEOLYSIS	Proliferation
0.642857	-1	-0.0682362	0.476431	0.984042	REACTOME_TCR_SIGNALING	Metastasis and immune response
0.8	-0.8	-0.0692221	0.839752	0.984042	KEGG_SPLICEOSOME	Proliferation
0.8	-0.8	-0.0711455	0.868842	0.984042	KEGG_T_CELL_RECEPTOR_SIGNALING_PATHWAY	Metastasis and immune response
0.8	-0.8	-0.0711455	0.868842	0.984042	REACTOME_ADAPTIVE_IMMUNE_SYSTEM	Metastasis and immune response
0.642857	-1	-0.0724264	0.242548	0.984042	PID_HIF1_TFPATHWAY	Metastasis and immune response
0.535714	-0.892857	-0.0742067	0.791352	0.984042	KEGG_PORPHYRIN_AND_CHLOROPHYLL_METABOLISM	Metabolism
0.785714	-0.892857	-0.0778037	0.646486	0.984042	KEGG_TIGHT_JUNCTION	Metastasis and immune response
0.642857	-1	-0.0781219	0.218791	0.984042	KEGG_TRYPTOPHAN_METABOLISM	Metabolism
0.2	-0.4	-0.078203	0.968468	0.996244	HALLMARK_XENOBIOTIC_METABOLISM	Metabolism
0.2	-0.4	-0.078203	0.968468	0.996244	KEGG_ARACHIDONIC_ACID_METABOLISM	Metabolism
0.2	-0.4	-0.078203	0.968468	0.996244	KEGG_CALCIUM_SIGNALING_PATHWAY	Metastasis and immune response
0.642857	-1	-0.0817386	0.360254	0.984042	REACTOME_SIGNALING_BY_THE_B_CELL_RECEPTOR_BCR	Metastasis and immune response
0.642857	-1	-0.0820159	0.286963	0.984042	REACTOME_CYTOCHROME_P450_ARRANGED_BY_SUBSTRATE_TYPE	Metabolism
0.642857	-1	-0.0868531	0.203068	0.984042	KEGG_WNT_SIGNALING_PATHWAY	Metastasis and immune response
0.642857	-1	-0.0983812	0.437512	0.984042	REACTOME_INTERFERON_SIGNALING	Metastasis and immune response
0.642857	-1	-0.0983812	0.437512	0.984042	REACTOME_MRNA_CAPPING	Proliferation
0.642857	-1	-0.0983812	0.437512	0.984042	REACTOME_P75_NTR_RECEPTOR_MEDIATED_SIGNALLING	Metastasis and immune response
0.8	-0.8	-0.105569	0.848584	0.984042	REACTOME_BIOLOGICAL_OXIDATIONS	Metabolism
0.8	-0.879121	-0.105636	0.76565	0.984042	REACTOME_TRANSMISSION_ACROSS_CHEMICAL_SYNAPSES	Metabolism
0.478022	-0.892857	-0.10848	0.077448	0.984042	KEGG_CHEMOKINE_SIGNALING_PATHWAY	Metastasis and immune response
0.642857	-1	-0.111116	0.340097	0.984042	REACTOME_SIGNALING_BY_FGFR_IN_DISEASE	Metastasis and immune response
0.8	-0.879121	-0.11251	0.721024	0.984042	NABA_ECM_REGULATORS	Metastasis and immune response
0.8	-0.879121	-0.11251	0.721024	0.984042	PID_CD8_TCR_PATHWAY	Metastasis and immune response
0.8	-0.879121	-0.11251	0.721024	0.984042	PID_FAK_PATHWAY	Metastasis and immune response
0.8	-0.879121	-0.113149	0.857623	0.984042	REACTOME_PROCESSING_OF_CAPPED_INTRON_CONTAINING_PRE_MRNA	Proliferation
0.8	-0.879121	-0.113472	0.69259	0.984042	REACTOME_SYNTHESIS_OF_BILE_ACIDS_AND_BILE_SALTS_VIA_7ALPHA_HYDROXYCHOLESTEROL	Metabolism
0.8	-0.879121	-0.120883	0.721992	0.984042	PID_PI3KCI_PATHWAY	Metastasis and immune response
0.8	-0.879121	-0.121522	0.675849	0.984042	PID_IL8_CXCR2_PATHWAY	Metastasis and immune response
0.8	-0.879121	-0.122286	0.797917	0.984042	REACTOME_SIGNALING_BY_NOTCH	Proliferation
0.8	-0.879121	-0.127785	0.8493	0.984042	REACTOME_INNATE_IMMUNE_SYSTEM	Metastasis and immune response
0.478022	-0.892857	-0.128399	0.118243	0.984042	KEGG_ENDOCYTOSIS	Metastasis and immune response
0.2	-0.6	-0.129058	0.994184	0.996244	KEGG_FC_EPSILON_RI_SIGNALING_PATHWAY	Metastasis and immune response
0.2	-0.6	-0.129058	0.994184	0.996244	KEGG_INSULIN_SIGNALING_PATHWAY	Metabolism
0.8	-0.879121	-0.132482	0.654029	0.984042	PID_TCR_PATHWAY	Metastasis and immune response
0.8	-0.879121	-0.133195	0.753342	0.984042	REACTOME_CELL_DEATH_SIGNALLING_VIA_NRAGE_NRIF_AND_NADE	Metastasis and immune response
0.2	-0.6	-0.13618	0.950363	0.996244	KEGG_DRUG_METABOLISM_CYTOCHROME_P450	Metabolism
0.8	-0.879121	-0.14082	0.882266	0.984042	REACTOME_METABOLISM_OF_RNA	Proliferation
0.8	-0.879121	-0.14082	0.882266	0.984042	REACTOME_NRAGE_SIGNALS_DEATH_THROUGH_JNK	Metastasis and immune response
0.2	-0.6	-0.1499	0.996244	0.996244	KEGG_NATURAL_KILLER_CELL_MEDIATED_CYTOTOXICITY	Metastasis and immune response
-0.126374	-0.173626	-0.15	0.707539	0.984042	HALLMARK_APOPTOSIS	Metastasis and immune response
0.2	-0.6	-0.154107	0.994782	0.996244	KEGG_PEROXISOME	Metabolism
0.0699301	-0.4	-0.157517	0.919297	0.996244	HALLMARK_COMPLEMENT	Metastasis and immune response
0.0839161	-0.4	-0.164885	0.93336	0.996244	HALLMARK_DNA_REPAIR	Proliferation
-0.178571	-0.178571	-0.178571	0.713095	0.984042	HALLMARK_BILE_ACID_METABOLISM	Metabolism
0.2	-0.8	-0.20701	0.960335	0.996244	KEGG_PROGESTERONE_MEDIATED_OOCYTE_MATURATION	Proliferation
-0.307692	-0.307692	-0.307692	0.306287	0.984042	HALLMARK_COAGULATION	Metastasis and immune response
-0.307692	-0.392857	-0.350275	0.246347	0.984042	HALLMARK_HYPOXIA	Metastasis and immune response
-0.307692	-0.5	-0.400183	0.151449	0.984042	HALLMARK_INTERFERON_GAMMA_RESPONSE	Metastasis and immune response

## Sheet: Table S5
pert_iname	mean	n	median	sd	sRGES
BRD-K63697730	-0.320245	1	-0.320245	NA	-0.320245
BRD-K71140693	-0.319624	1	-0.319624	NA	-0.319624
BRD-K25608435	-0.315378	1	-0.315378	NA	-0.315378
BRD-K84890987	-0.313845	1	-0.313845	NA	-0.313845
BRD-K69332942	-0.302987	1	-0.302987	NA	-0.302987
BRD-K44421266	-0.300511	1	-0.300511	NA	-0.300511
BRD-K33932270	-0.299362	2	-0.299362	0.0129795	-0.299362
BRD-K82769855	-0.291495	1	-0.291495	NA	-0.291495
BRD-K62716919	-0.287127	2	-0.287127	0.0349505	-0.287127
BRD-K78432605	-0.285726	1	-0.285726	NA	-0.285726
assinex_D328	-0.284859	1	-0.284859	NA	-0.284859
CB7992112	-0.28454	1	-0.28454	NA	-0.28454
BRD-K29285912	-0.28358	1	-0.28358	NA	-0.28358
BRD-K39144410	-0.280389	2	-0.280389	0.0677608	-0.280389
BRD-K10054282	-0.278468	1	-0.278468	NA	-0.278468
goserelin	-0.278262	1	-0.278262	NA	-0.278262
VEGF-receptor-2-kinase-inhibitor-IV	-0.276902	2	-0.276902	0.000390427	-0.276902
BRD-K27622534	-0.273437	1	-0.273437	NA	-0.273437
BRD-K32580836	-0.269898	1	-0.269898	NA	-0.269898
BRD-K40630529	-0.269143	1	-0.269143	NA	-0.269143
BRD-K67575276	-0.268405	1	-0.268405	NA	-0.268405
BRD-K53187535	-0.268039	1	-0.268039	NA	-0.268039
khellin	-0.267955	1	-0.267955	NA	-0.267955
BRD-K51083659	-0.267119	2	-0.267119	0.0154869	-0.267119
BRD-K66149578	-0.265646	1	-0.265646	NA	-0.265646
BRD-K83498497	-0.265235	2	-0.265235	0.026549	-0.265235
BRD-K44446302	-0.262132	1	-0.262132	NA	-0.262132
BRD-A46802340	-0.262118	5	-0.261963	0.00942488	-0.262118
nimetazepam	-0.261076	1	-0.261076	NA	-0.261076
BRD-K05702937	-0.260605	1	-0.260605	NA	-0.260605
BRD-K06555716	-0.25948	2	-0.25948	0.00373075	-0.25948
BRD-K80819715	-0.256996	1	-0.256996	NA	-0.256996
BRD-K63129749	-0.255869	1	-0.255869	NA	-0.255869
BRD-K62702428	-0.254807	1	-0.254807	NA	-0.254807
BRD-K95118263	-0.253765	2	-0.253765	0.00426578	-0.253765
BRD-K42091312	-0.253121	1	-0.253121	NA	-0.253121
kawain	-0.252945	1	-0.252945	NA	-0.252945
BRD-K82263627	-0.25066	2	-0.25066	0.0594809	-0.25066
BRD-K61268714	-0.250063	1	-0.250063	NA	-0.250063
BRD-K82747512	-0.249519	2	-0.249519	0.0110043	-0.249519
BRD-K42752188	-0.249163	1	-0.249163	NA	-0.249163
BRD-K87371039	-0.248875	1	-0.248875	NA	-0.248875
BRD-K14833463	-0.247988	1	-0.247988	NA	-0.247988
BRD-K60487596	-0.246984	3	-0.253681	0.0600109	-0.246984
BRD-K61373678	-0.246892	2	-0.246892	0.020389	-0.246892
BRD-K02675466	-0.24675	1	-0.24675	NA	-0.24675
BRD-K94114461	-0.246341	1	-0.246341	NA	-0.246341
BRD-K71636675	-0.246219	1	-0.246219	NA	-0.246219
BRD-K67155745	-0.245687	1	-0.245687	NA	-0.245687
BRD-K53987979	-0.245605	1	-0.245605	NA	-0.245605
BRD-K44549295	-0.245585	1	-0.245585	NA	-0.245585
BRD-K17830172	-0.245378	1	-0.245378	NA	-0.245378
BRD-K18754288	-0.245012	1	-0.245012	NA	-0.245012
BRD-K18822535	-0.244726	1	-0.244726	NA	-0.244726
ZD-7288	-0.244164	2	-0.244164	0.086617	-0.244164
BRD-K69589246	-0.243989	1	-0.243989	NA	-0.243989
BRD-K25228014	-0.243836	1	-0.243836	NA	-0.243836
BRD-K11062991	-0.242456	1	-0.242456	NA	-0.242456
BRD-K15960830	-0.240654	1	-0.240654	NA	-0.240654
BRD-K08829932	-0.239857	1	-0.239857	NA	-0.239857
BRD-K41931739	-0.239573	2	-0.239573	0.0162678	-0.239573
BRD-K80832690	-0.239223	1	-0.239223	NA	-0.239223
BRD-K24758440	-0.238182	1	-0.238182	NA	-0.238182
BRD-K21084378	-0.237752	1	-0.237752	NA	-0.237752
BRD-K33116513	-0.2372	1	-0.2372	NA	-0.2372
BRD-K55179756	-0.236094	1	-0.236094	NA	-0.236094
BRD-K51288770	-0.235441	1	-0.235441	NA	-0.235441
BRD-K52047117	-0.235192	3	-0.22638	0.0251469	-0.235192
BRD-K24127443	-0.235174	2	-0.235174	0.0591714	-0.235174
BRD-K18724553	-0.23493	1	-0.23493	NA	-0.23493
JL-7-128	-0.234562	2	-0.234562	0.0922709	-0.234562
BRD-K13369161	-0.234423	2	-0.234423	0.0117214	-0.234423
BRD-K48835133	-0.234356	1	-0.234356	NA	-0.234356
BRD-K59840856	-0.234051	2	-0.234051	0.073675	-0.234051
BRD-K69482343	-0.233538	1	-0.233538	NA	-0.233538
BRD-K16401691	-0.233315	1	-0.233315	NA	-0.233315
BRD-K76846644	-0.232896	1	-0.232896	NA	-0.232896
BRD-K66204187	-0.232844	1	-0.232844	NA	-0.232844
BRD-K98113345	-0.232762	1	-0.232762	NA	-0.232762
BRD-K84244541	-0.232302	2	-0.232302	0.010744	-0.232302
BRD-A35141262	-0.23227	1	-0.23227	NA	-0.23227
oleylethanolamide	-0.232086	1	-0.232086	NA	-0.232086
SA-88642	-0.23173	2	-0.23173	0.0374376	-0.23173
BRD-K54839171	-0.230636	1	-0.230636	NA	-0.230636
BRD-K39036510	-0.230615	1	-0.230615	NA	-0.230615
BRD-K95435237	-0.230429	1	-0.230429	NA	-0.230429
BRD-A35769934	-0.230196	1	-0.230196	NA	-0.230196
pyrantel	-0.229951	1	-0.229951	NA	-0.229951
BRD-K40606280	-0.229883	2	-0.229883	0.0152786	-0.229883
BRD-K97629076	-0.229726	1	-0.229726	NA	-0.229726
BRD-K94312010	-0.229264	1	-0.229264	NA	-0.229264
BRD-K51896917	-0.229202	1	-0.229202	NA	-0.229202
BRD-K03111155	-0.228963	2	-0.228963	0.0191079	-0.228963
BRD-K87730440	-0.228947	3	-0.235337	0.0736989	-0.228947
BRD-K33903208	-0.228775	1	-0.228775	NA	-0.228775
BRD-K57133453	-0.228325	1	-0.228325	NA	-0.228325
BRD-K86684694	-0.227977	1	-0.227977	NA	-0.227977
BRD-K19969618	-0.227732	1	-0.227732	NA	-0.227732
BRD-K13217265	-0.227654	2	-0.227654	0.0142664	-0.227654
BRD-K41069217	-0.227548	1	-0.227548	NA	-0.227548
BRD-K87286000	-0.227139	1	-0.227139	NA	-0.227139
BRD-K85147876	-0.226873	2	-0.226873	0.0341118	-0.226873
BRD-K13835847	-0.226607	1	-0.226607	NA	-0.226607
zeranol	-0.226478	2	-0.226478	0.0681598	-0.226478
bezafibrate	-0.22636	2	-0.22636	0.0524907	-0.22636
BRD-K32629755	-0.2263	1	-0.2263	NA	-0.2263
BRD-K86631750	-0.226059	1	-0.226059	NA	-0.226059
BRD-K93473872	-0.225948	3	-0.205501	0.0552887	-0.225948
AC-55649	-0.225881	14	-0.255865	0.101919	-0.225881
sulfacetamide	-0.225411	1	-0.225411	NA	-0.225411
BRD-K37323001	-0.225186	1	-0.225186	NA	-0.225186
BRD-K65037509	-0.225137	3	-0.226904	0.0124867	-0.225137
SA-433965	-0.224746	1	-0.224746	NA	-0.224746
BRD-K36031023	-0.224386	5	-0.242793	0.0434556	-0.224386
BRD-K32051704	-0.223928	1	-0.223928	NA	-0.223928
SA-1456305	-0.223867	1	-0.223867	NA	-0.223867
BRD-K36908385	-0.223724	1	-0.223724	NA	-0.223724
BRD-K65283978	-0.223714	1	-0.223714	NA	-0.223714
BRD-K47156219	-0.223069	1	-0.223069	NA	-0.223069
BRD-K32035967	-0.223018	1	-0.223018	NA	-0.223018
BRD-K94381355	-0.222814	1	-0.222814	NA	-0.222814
BRD-K04046003	-0.222701	1	-0.222701	NA	-0.222701
BRD-K13591554	-0.222497	1	-0.222497	NA	-0.222497
BRD-K50513128	-0.222354	1	-0.222354	NA	-0.222354
BRD-K16323731	-0.22221	1	-0.22221	NA	-0.22221
lithium-chloride	-0.222188	1	-0.222188	NA	-0.222188
BRD-K15171837	-0.222047	1	-0.222047	NA	-0.222047
BRD-K27918075	-0.221965	1	-0.221965	NA	-0.221965
BRD-K94169505	-0.221801	1	-0.221801	NA	-0.221801
BRD-K50754265	-0.221679	1	-0.221679	NA	-0.221679
BRD-K26924060	-0.221331	1	-0.221331	NA	-0.221331
BRD-K93203589	-0.221125	1	-0.221125	NA	-0.221125
BRD-K32326107	-0.221045	1	-0.221045	NA	-0.221045
BRD-K79367177	-0.220779	1	-0.220779	NA	-0.220779
BRD-K77444669	-0.220677	1	-0.220677	NA	-0.220677
BRD-K88899439	-0.220615	1	-0.220615	NA	-0.220615
BRD-K14078057	-0.22037	1	-0.22037	NA	-0.22037
SA-1455884	-0.219644	2	-0.219644	0.038392	-0.219644
BRD-K11187612	-0.219527	3	-0.230327	0.132992	-0.219527
BRD-K41666683	-0.21948	1	-0.21948	NA	-0.21948
BRD-K04516579	-0.219197	3	-0.208446	0.0329973	-0.219197
BRD-K03188480	-0.218855	1	-0.218855	NA	-0.218855
BRD-K28027757	-0.218795	1	-0.218795	NA	-0.218795
BRD-K47170156	-0.21875	3	-0.230164	0.049981	-0.21875
BRD-K90748376	-0.218673	1	-0.218673	NA	-0.218673
BRD-K61106942	-0.218528	1	-0.218528	NA	-0.218528
BRD-K73096266	-0.218284	1	-0.218284	NA	-0.218284
pentetic-acid	-0.21811	1	-0.21811	NA	-0.21811
BRD-K00498462	-0.217589	1	-0.217589	NA	-0.217589
BRD-K82637111	-0.217589	1	-0.217589	NA	-0.217589
BRD-K21600166	-0.217405	1	-0.217405	NA	-0.217405
BRD-K34549246	-0.21713	2	-0.21713	0.0165018	-0.21713
BRD-K39963927	-0.216648	1	-0.216648	NA	-0.216648
BRD-K24632213	-0.216191	3	-0.208609	0.0191274	-0.216191
BRD-K23620459	-0.216075	1	-0.216075	NA	-0.216075
BRD-K00818202	-0.216014	1	-0.216014	NA	-0.216014
BRD-K26537262	-0.215912	1	-0.215912	NA	-0.215912
isometheptene	-0.21566	2	-0.21566	0.0444278	-0.21566
BRD-K88849270	-0.21493	1	-0.21493	NA	-0.21493
BRD-K11957311	-0.214888	1	-0.214888	NA	-0.214888
deferiprone	-0.214812	2	-0.214812	0.0316304	-0.214812
BRD-K45955794	-0.214767	1	-0.214767	NA	-0.214767
ML-4054	-0.214671	3	-0.203591	0.0217834	-0.214671
BRD-K89912164	-0.214335	1	-0.214335	NA	-0.214335
BRD-K59524902	-0.214296	1	-0.214296	NA	-0.214296
BRD-K54323133	-0.214214	1	-0.214214	NA	-0.214214
BRD-K76352755	-0.21401	1	-0.21401	NA	-0.21401
BRD-M09121311	-0.213969	1	-0.213969	NA	-0.213969
BRD-K62659735	-0.21389	3	-0.225133	0.0285175	-0.21389
BRD-K38545029	-0.213437	1	-0.213437	NA	-0.213437
BRD-K14721042	-0.2131	1	-0.2131	NA	-0.2131
ibutilide	-0.21271	2	-0.21271	0.0256959	-0.21271
BRD-K43267173	-0.212648	2	-0.212648	0.0045839	-0.212648
BRD-K71915010	-0.212303	1	-0.212303	NA	-0.212303
BRD-K81554246	-0.21165	2	-0.21165	0.0559151	-0.21165
BRD-K94585132	-0.211311	1	-0.211311	NA	-0.211311
BRD-K68020183	-0.211168	2	-0.211168	0.0276046	-0.211168
BRD-K47690943	-0.21081	2	-0.21081	0.0587665	-0.21081
BRD-K39049859	-0.210758	1	-0.210758	NA	-0.210758
BRD-K35290760	-0.210349	1	-0.210349	NA	-0.210349
BRD-K40161407	-0.210349	1	-0.210349	NA	-0.210349
BRD-K87063901	-0.210231	4	-0.256689	0.104465	-0.210231
BRD-K84724939	-0.209898	2	-0.209898	0.0279372	-0.209898
AR-C133057XX	-0.209833	13	-0.264225	0.124032	-0.209833
BRD-K54834493	-0.20947	1	-0.20947	NA	-0.20947
BRD-K97648508	-0.209429	1	-0.209429	NA	-0.209429
BRD-K90996982	-0.209415	3	-0.212937	0.0143104	-0.209415
orteronel	-0.209382	27	-0.24582	0.098108	-0.209382
BRD-K14768034	-0.209245	1	-0.209245	NA	-0.209245
BRD-K51844455	-0.209245	1	-0.209245	NA	-0.209245
BRD-K51041684	-0.209143	2	-0.209143	0.0193768	-0.209143
BRD-K42634310	-0.209044	1	-0.209044	NA	-0.209044
BRD-K40961223	-0.208836	1	-0.208836	NA	-0.208836
foxy-5	-0.208793	1	-0.208793	NA	-0.208793
BRD-K86992982	-0.208697	2	-0.208697	0.0323707	-0.208697
BRD-K77508012	-0.208432	4	-0.22314	0.0492061	-0.208432
stiripentol	-0.208397	1	-0.208397	NA	-0.208397
BRD-K76612204	-0.208356	2	-0.208356	0.119876	-0.208356
BRD-K03496708	-0.208206	1	-0.208206	NA	-0.208206
BRD-K16297709	-0.20814	4	-0.199454	0.0230783	-0.20814
BRD-K24663282	-0.20811	1	-0.20811	NA	-0.20811
BRD-K93104606	-0.2081	1	-0.2081	NA	-0.2081
BRD-K32602441	-0.20804	3	-0.193601	0.0546782	-0.20804
BRD-K92470030	-0.20784	4	-0.214356	0.0498364	-0.20784
BRD-K67887361	-0.207773	1	-0.207773	NA	-0.207773
BRD-K37140349	-0.20763	1	-0.20763	NA	-0.20763
BML-286	-0.207377	3	-0.222474	0.0289673	-0.207377
BRD-K92036763	-0.207098	1	-0.207098	NA	-0.207098
BRD-K44828732	-0.206883	1	-0.206883	NA	-0.206883
BRD-K18074178	-0.206777	4	-0.198712	0.0392431	-0.206777
indoprofen	-0.206664	3	-0.201513	0.0177634	-0.206664
BRD-K06380464	-0.206443	1	-0.206443	NA	-0.206443
BRD-K58223721	-0.206086	1	-0.206086	NA	-0.206086
BRD-K72462994	-0.20567	3	-0.207026	0.0254566	-0.20567
BRD-K81019664	-0.205421	1	-0.205421	NA	-0.205421
BRD-K74711277	-0.205216	1	-0.205216	NA	-0.205216
BRD-K15377376	-0.204996	2	-0.204996	0.0157531	-0.204996
BRD-K98321674	-0.20448	1	-0.20448	NA	-0.20448
BRD-K45056194	-0.204356	1	-0.204356	NA	-0.204356
BRD-K46532897	-0.204062	5	-0.194184	0.052209	-0.204062
SA-1457169	-0.203988	1	-0.203988	NA	-0.203988
BRD-K50791983	-0.203928	1	-0.203928	NA	-0.203928
BRD-K20178228	-0.203912	2	-0.203912	0.0132081	-0.203912
BRD-K24053449	-0.203845	2	-0.203845	0.0155882	-0.203845
BRD-K59946561	-0.203815	4	-0.199642	0.0404261	-0.203815
BRD-K26160061	-0.203677	2	-0.203677	0.0290131	-0.203677
BRD-A72069525	-0.203655	3	-0.185309	0.0522436	-0.203655
BRD-K68102868	-0.203569	6	-0.224249	0.0819487	-0.203569
BRD-K96903816	-0.203468	2	-0.203468	0.0184658	-0.203468
BRD-K37752193	-0.203421	1	-0.203421	NA	-0.203421
SA-1922932	-0.203417	2	-0.203417	0.0366423	-0.203417
ST-4042556	-0.203365	4	-0.197818	0.0383159	-0.203365
BRD-K98990727	-0.203274	1	-0.203274	NA	-0.203274
BRD-K75949681	-0.203243	2	-0.203243	0.0193912	-0.203243
BRD-K68458302	-0.202844	1	-0.202844	NA	-0.202844
BRD-K26817071	-0.202638	1	-0.202638	NA	-0.202638
BRD-K03840522	-0.202583	2	-0.202583	0.0447314	-0.202583
BRD-K73143528	-0.202065	2	-0.202065	0.0761188	-0.202065
BRD-K13719685	-0.202047	1	-0.202047	NA	-0.202047
BRD-K02112931	-0.201924	1	-0.201924	NA	-0.201924
BRD-K24084946	-0.201907	1	-0.201907	NA	-0.201907
BRD-K83831887	-0.201801	1	-0.201801	NA	-0.201801
BRD-K28862419	-0.201392	1	-0.201392	NA	-0.201392
BRD-K53327986	-0.201377	3	-0.203885	0.0430201	-0.201377
BRD-K18153171	-0.201004	1	-0.201004	NA	-0.201004
BRD-K50907285	-0.201002	1	-0.201002	NA	-0.201002
BRD-K19808762	-0.200983	1	-0.200983	NA	-0.200983
BRD-K40959498	-0.200963	1	-0.200963	NA	-0.200963
BRD-K64478813	-0.200697	1	-0.200697	NA	-0.200697
BRD-K23021002	-0.200677	1	-0.200677	NA	-0.200677
BRD-K70905242	-0.200574	1	-0.200574	NA	-0.200574
5-methoxytryptamine	-0.200523	1	-0.200523	NA	-0.200523
BRD-K51287451	-0.200513	1	-0.200513	NA	-0.200513
BRD-K80866161	-0.200452	1	-0.200452	NA	-0.200452
BRD-K45845536	-0.20044	2	-0.20044	0.0320873	-0.20044
BRD-M88429329	-0.200349	1	-0.200349	NA	-0.200349
BRD-K58719691	-0.200288	1	-0.200288	NA	-0.200288
BRD-K08174547	-0.200074	1	-0.200074	NA	-0.200074
cilomilast	-0.199678	6	-0.186076	0.047289	-0.199678
BRD-K44746563	-0.199675	1	-0.199675	NA	-0.199675
BRD-K73500089	-0.199634	1	-0.199634	NA	-0.199634
BRD-K08246588	-0.199347	1	-0.199347	NA	-0.199347
BRD-K52971552	-0.199327	1	-0.199327	NA	-0.199327
BRD-K53978628	-0.199266	1	-0.199266	NA	-0.199266
BRD-K63933178	-0.199143	1	-0.199143	NA	-0.199143
BRD-K60203832	-0.199061	1	-0.199061	NA	-0.199061
BRD-K60984759	-0.198775	1	-0.198775	NA	-0.198775
BRD-K24383920	-0.198742	3	-0.202394	0.0416317	-0.198742
BRD-K70638773	-0.19859	4	-0.164726	0.0912291	-0.19859
tryptophan	-0.198528	1	-0.198528	NA	-0.198528
BRD-K44660322	-0.198241	1	-0.198241	NA	-0.198241
BRD-K42704273	-0.198161	1	-0.198161	NA	-0.198161
hydroquinidine	-0.197763	1	-0.197763	NA	-0.197763
butenafine	-0.197746	2	-0.197746	0.0452954	-0.197746
BRD-K42056004	-0.197654	1	-0.197654	NA	-0.197654
medetomidine	-0.197497	1	-0.197497	NA	-0.197497
BRD-K09303054	-0.197446	1	-0.197446	NA	-0.197446
BRD-K40483165	-0.197384	1	-0.197384	NA	-0.197384
BRD-K40365006	-0.197292	3	-0.209509	0.0286177	-0.197292
BRD-K17969842	-0.197026	3	-0.198887	0.0473996	-0.197026
loracarbef	-0.196933	1	-0.196933	NA	-0.196933
metaraminol	-0.196816	2	-0.196816	0.101676	-0.196816
zidovudine	-0.19681	1	-0.19681	NA	-0.19681
BRD-K44465671	-0.196648	1	-0.196648	NA	-0.196648
BRD-K78451750	-0.196587	1	-0.196587	NA	-0.196587
BRD-K00347903	-0.196362	1	-0.196362	NA	-0.196362
BRD-K22886798	-0.196178	1	-0.196178	NA	-0.196178
BRD-K25566775	-0.196075	1	-0.196075	NA	-0.196075
BRD-K40060962	-0.195912	1	-0.195912	NA	-0.195912
SA-1456625	-0.195597	2	-0.195597	0.0638972	-0.195597
BRL-15572	-0.195584	4	-0.185783	0.0957647	-0.195584
SA-1920080	-0.195503	1	-0.195503	NA	-0.195503
BRD-K14503950	-0.195401	1	-0.195401	NA	-0.195401
BRD-K39659850	-0.195401	1	-0.195401	NA	-0.195401
VU-0400071-3	-0.195302	3	-0.18811	0.0320927	-0.195302
BRD-K36702054	-0.195278	1	-0.195278	NA	-0.195278
BRD-K28638920	-0.194951	1	-0.194951	NA	-0.194951
BRD-K96721928	-0.194787	1	-0.194787	NA	-0.194787
YL-52	-0.194703	1	-0.194703	NA	-0.194703
BRD-K93240833	-0.194664	1	-0.194664	NA	-0.194664
BRD-K71531260	-0.19448	1	-0.19448	NA	-0.19448
BRD-K42471691	-0.19447	2	-0.19447	0.000375967	-0.19447
BRD-K62995317	-0.19446	1	-0.19446	NA	-0.19446
gabazine	-0.194456	4	-0.181319	0.0295709	-0.194456
BRD-K25496062	-0.19445	1	-0.19445	NA	-0.19445
BRD-K30647638	-0.19443	4	-0.19183	0.0309816	-0.19443
BRD-K80907598	-0.194398	1	-0.194398	NA	-0.194398
BRD-K34544769	-0.194008	1	-0.194008	NA	-0.194008
BRD-K51579715	-0.193989	1	-0.193989	NA	-0.193989
cuneatin	-0.193943	2	-0.193943	0.0122275	-0.193943
BRD-K63220166	-0.193874	5	-0.186168	0.0499883	-0.193874
BRD-K39738296	-0.193662	1	-0.193662	NA	-0.193662
BRD-K92666980	-0.193599	1	-0.193599	NA	-0.193599
BRD-K63305270	-0.193476	1	-0.193476	NA	-0.193476
BRD-K97919576	-0.193318	1	-0.193318	NA	-0.193318
BRD-K62219715	-0.193294	1	-0.193294	NA	-0.193294
cardiogenol-c	-0.193223	1	-0.193223	NA	-0.193223
BRD-K33235400	-0.193166	2	-0.193166	0.0330331	-0.193166
BRD-K46255814	-0.193161	1	-0.193161	NA	-0.193161
BRD-K51372689	-0.193008	1	-0.193008	NA	-0.193008
propanoic-acid	-0.192998	1	-0.192998	NA	-0.192998
m-chlorophenylbiguanide	-0.192996	2	-0.192996	0.0146482	-0.192996
BRD-K65240553	-0.192906	1	-0.192906	NA	-0.192906
BRD-K35371149	-0.192865	1	-0.192865	NA	-0.192865
morantel	-0.192671	1	-0.192671	NA	-0.192671
troleandomycin	-0.192642	3	-0.195051	0.0223003	-0.192642
BRD-K65809558	-0.192589	1	-0.192589	NA	-0.192589
BRD-K33459729	-0.192521	2	-0.192521	0.00080116	-0.192521
BRD-K57082361	-0.192497	1	-0.192497	NA	-0.192497
BRD-K56658166	-0.192413	1	-0.192413	NA	-0.192413
BRD-K55251364	-0.192354	1	-0.192354	NA	-0.192354
9-methyl-5H-6-thia-4,5-diaza-chrysene-6,6-dioxide	-0.192269	14	-0.200102	0.0621134	-0.192269
KU-C104139	-0.192037	1	-0.192037	NA	-0.192037
BRD-K23342641	-0.192025	1	-0.192025	NA	-0.192025
opipramol	-0.191943	1	-0.191943	NA	-0.191943
BRD-K62853937	-0.19176	1	-0.19176	NA	-0.19176
nevirapine	-0.191587	1	-0.191587	NA	-0.191587
alda-1	-0.191526	19	-0.20537	0.0876628	-0.191526
BRD-K30935394	-0.191411	1	-0.191411	NA	-0.191411
BRD-M51239075	-0.191249	1	-0.191249	NA	-0.191249
BRD-K68670732	-0.191127	1	-0.191127	NA	-0.191127
tiratricol	-0.19092	1	-0.19092	NA	-0.19092
BRD-K31788299	-0.1909	1	-0.1909	NA	-0.1909
BRD-K92773691	-0.190881	1	-0.190881	NA	-0.190881
tolterodine	-0.190777	1	-0.190777	NA	-0.190777
BRD-K23396987	-0.190431	1	-0.190431	NA	-0.190431
BRD-K10609180	-0.190286	1	-0.190286	NA	-0.190286
BRD-K34332181	-0.190227	1	-0.190227	NA	-0.190227
BRD-K70153099	-0.190221	2	-0.190221	0.01597	-0.190221
BRD-K23393992	-0.190206	1	-0.190206	NA	-0.190206
BRD-K71805031	-0.189838	1	-0.189838	NA	-0.189838
BRD-K69792693	-0.189634	1	-0.189634	NA	-0.189634
BRD-K74126469	-0.189633	3	-0.180511	0.0166463	-0.189633
BRD-K45256078	-0.189597	2	-0.189597	0.00671818	-0.189597
BRD-K33165698	-0.189306	1	-0.189306	NA	-0.189306
BRD-K16057611	-0.189259	7	-0.220695	0.104851	-0.189259
BRD-K15489726	-0.189143	1	-0.189143	NA	-0.189143
BRD-K44806584	-0.189102	1	-0.189102	NA	-0.189102
BRD-K06956443	-0.188959	1	-0.188959	NA	-0.188959
BRD-K21953167	-0.188824	2	-0.188824	0.00163401	-0.188824
BRD-K76047634	-0.188611	1	-0.188611	NA	-0.188611
BRD-K48019220	-0.188528	1	-0.188528	NA	-0.188528
BRD-K03130528	-0.187977	1	-0.187977	NA	-0.187977
BRD-K36424250	-0.187977	1	-0.187977	NA	-0.187977
SA-1458026	-0.187824	1	-0.187824	NA	-0.187824
BRD-K51511759	-0.187787	2	-0.187787	0.000717167	-0.187787
BRD-K00541156	-0.187781	2	-0.187781	0.000708553	-0.187781
1-methylisoquinoline	-0.187648	1	-0.187648	NA	-0.187648
BRD-K54573313	-0.187603	2	-0.187603	0.119233	-0.187603
L-701324	-0.187487	2	-0.187487	0.0310462	-0.187487
BRD-K55137639	-0.187423	1	-0.187423	NA	-0.187423
BRD-K99311962	-0.187409	2	-0.187409	0.0208431	-0.187409
BRD-K38542964	-0.187355	2	-0.187355	0.0391123	-0.187355
BRD-K95063618	-0.187282	1	-0.187282	NA	-0.187282
sulmazole	-0.187239	1	-0.187239	NA	-0.187239
adrenosterone	-0.18717	1	-0.18717	NA	-0.18717
BRD-K58628167	-0.187129	3	-0.180585	0.0182246	-0.187129
BRD-K53642448	-0.18712	3	-0.196484	0.0460552	-0.18712
josamycin	-0.186524	1	-0.186524	NA	-0.186524
capecitabine	-0.186499	2	-0.186499	0.0304302	-0.186499
rifaximin	-0.186489	2	-0.186489	0.0135551	-0.186489
BRD-K36276950	-0.1863	1	-0.1863	NA	-0.1863
imperatorin	-0.186299	3	-0.195665	0.0181688	-0.186299
BRD-K39841630	-0.186096	1	-0.186096	NA	-0.186096
BRD-K07912534	-0.185994	1	-0.185994	NA	-0.185994
EBPC	-0.185972	5	-0.189644	0.0404531	-0.185972
BRD-K65081680	-0.185962	4	-0.178513	0.0228811	-0.185962
BRD-K34038660	-0.185769	1	-0.185769	NA	-0.185769
BRD-K17661785	-0.185728	1	-0.185728	NA	-0.185728
BRD-K46709181	-0.185666	1	-0.185666	NA	-0.185666
BRD-K03522229	-0.185472	2	-0.185472	0.0319716	-0.185472
SA-1456734	-0.18537	2	-0.18537	0.0409659	-0.18537
L-655708	-0.185221	2	-0.185221	0.0467153	-0.185221
BRD-K62748479	-0.18508	4	-0.184816	0.0292198	-0.18508
BRD-K80021597	-0.185053	1	-0.185053	NA	-0.185053
RS-67506	-0.18487	4	-0.18384	0.0461072	-0.18487
BRD-K37451830	-0.184746	1	-0.184746	NA	-0.184746
1,2,3,4-tetrahydroisoquinoline	-0.184736	1	-0.184736	NA	-0.184736
BRD-K33961669	-0.184726	1	-0.184726	NA	-0.184726
BRD-K38832878	-0.184726	1	-0.184726	NA	-0.184726
BRD-K48102470	-0.184625	2	-0.184625	0.00726174	-0.184625
BRD-K03486902	-0.184521	1	-0.184521	NA	-0.184521
tolcapone	-0.184387	4	-0.191223	0.0412917	-0.184387
BRD-K70470333	-0.184378	1	-0.184378	NA	-0.184378
KU-C103875	-0.184182	2	-0.184182	0.0465476	-0.184182
BRD-K82137294	-0.184151	2	-0.184151	0.0172656	-0.184151
BRD-K53046450	-0.183928	1	-0.183928	NA	-0.183928
BRD-K97196700	-0.183601	1	-0.183601	NA	-0.183601
BRD-A64850503	-0.183498	3	-0.180667	0.093523	-0.183498
BRD-K18384660	-0.183143	2	-0.183143	0.0514035	-0.183143
BRD-K13582094	-0.183049	1	-0.183049	NA	-0.183049
BRD-K68689263	-0.183006	1	-0.183006	NA	-0.183006
BRD-K42696220	-0.182947	1	-0.182947	NA	-0.182947
BRD-K65999663	-0.182803	1	-0.182803	NA	-0.182803
RAN-14A	-0.182732	2	-0.182732	0.00260285	-0.182732
BRD-K41423295	-0.182578	1	-0.182578	NA	-0.182578
tenatoprazole	-0.182577	1	-0.182577	NA	-0.182577
BRD-A32440707	-0.182568	1	-0.182568	NA	-0.182568
BRD-K17906992	-0.182497	1	-0.182497	NA	-0.182497
BRD-K30803694	-0.182313	1	-0.182313	NA	-0.182313
BRD-K90705745	-0.182292	2	-0.182292	0.0548767	-0.182292
paracetamol	-0.182211	2	-0.182211	0.046403	-0.182211
BRD-K83726357	-0.181985	1	-0.181985	NA	-0.181985
BRD-K16026651	-0.181873	1	-0.181873	NA	-0.181873
BRD-K00513921	-0.181863	1	-0.181863	NA	-0.181863
pancuronium	-0.181816	2	-0.181816	0.0435774	-0.181816
nitrazepam	-0.181692	3	-0.213039	0.0767738	-0.181692
pempidine	-0.181669	1	-0.181669	NA	-0.181669
SA-1457103	-0.181651	3	-0.181575	0.00622734	-0.181651
BRD-K40378749	-0.181648	1	-0.181648	NA	-0.181648
BRD-K87838816	-0.181638	1	-0.181638	NA	-0.181638
NSC-94258	-0.181565	3	-0.175133	0.0361131	-0.181565
BRD-K35243934	-0.18156	1	-0.18156	NA	-0.18156
BRD-K78847404	-0.181208	1	-0.181208	NA	-0.181208
BMS-641988	-0.181104	19	-0.18764	0.0802684	-0.181104
VU-0400195-3	-0.181085	3	-0.231975	0.157966	-0.181085
BRD-K20923001	-0.181035	1	-0.181035	NA	-0.181035
BRD-A69470004	-0.180973	1	-0.180973	NA	-0.180973
MW-MITF9	-0.180957	2	-0.180957	0.00798791	-0.180957
BRD-K36360168	-0.180873	2	-0.180873	0.0766276	-0.180873
BRD-K73082558	-0.180656	2	-0.180656	0.165787	-0.180656
BRD-K56983253	-0.180586	6	-0.160466	0.0674212	-0.180586
SA-1457797	-0.180554	1	-0.180554	NA	-0.180554
BRD-K48679006	-0.180389	1	-0.180389	NA	-0.180389
BRD-K35462725	-0.180292	1	-0.180292	NA	-0.180292
BRD-K63841469	-0.180145	1	-0.180145	NA	-0.180145
beta-CCP	-0.180139	2	-0.180139	0.00615423	-0.180139
BRD-K04718515	-0.180063	1	-0.180063	NA	-0.180063
AM-630	-0.180027	2	-0.180027	0.0594114	-0.180027
BRD-K70646792	-0.179945	2	-0.179945	0.0351181	-0.179945
PNU-22394	-0.179918	1	-0.179918	NA	-0.179918
BRD-K06432680	-0.17991	1	-0.17991	NA	-0.17991
BRD-K29144516	-0.179652	1	-0.179652	NA	-0.179652
BRD-K95526045	-0.179593	1	-0.179593	NA	-0.179593
BRD-K14340219	-0.17946	1	-0.17946	NA	-0.17946
lorazepam	-0.179142	5	-0.179898	0.0340473	-0.179142
BRD-K94346523	-0.179122	1	-0.179122	NA	-0.179122
BRD-K02516751	-0.17902	1	-0.17902	NA	-0.17902
BRD-K00203625	-0.178939	2	-0.178939	0.0853878	-0.178939
BRD-K51916742	-0.178928	1	-0.178928	NA	-0.178928
BRD-K19056367	-0.178892	2	-0.178892	0.0189488	-0.178892
SDZ-205-557	-0.178834	1	-0.178834	NA	-0.178834
BRD-K67502058	-0.178754	1	-0.178754	NA	-0.178754
famprofazone	-0.178718	2	-0.178718	0.0441703	-0.178718
BRD-A93048969	-0.17856	1	-0.17856	NA	-0.17856
BRD-K44652183	-0.178538	2	-0.178538	0.017656	-0.178538
zolpidem	-0.178253	1	-0.178253	NA	-0.178253
BRD-K23073505	-0.1782	1	-0.1782	NA	-0.1782
VU-0415010	-0.178049	1	-0.178049	NA	-0.178049
BRD-K18814832	-0.177812	1	-0.177812	NA	-0.177812
navitoclax	-0.177686	13	-0.218785	0.123454	-0.177686
BRD-K94304934	-0.177676	4	-0.17902	0.0164653	-0.177676
BRD-K15594502	-0.17767	1	-0.17767	NA	-0.17767
VU-0413238-1	-0.177507	2	-0.177507	0.0164702	-0.177507
BRD-K49620695	-0.177507	1	-0.177507	NA	-0.177507
BRD-K15858225	-0.177384	1	-0.177384	NA	-0.177384
BRD-K16050964	-0.177384	1	-0.177384	NA	-0.177384
BRD-K71386122	-0.177261	1	-0.177261	NA	-0.177261
BRD-K50342369	-0.17718	1	-0.17718	NA	-0.17718
BRD-K43615608	-0.177159	1	-0.177159	NA	-0.177159
BRD-K83344091	-0.177037	1	-0.177037	NA	-0.177037
BRD-K15638296	-0.176965	1	-0.176965	NA	-0.176965
serotonin	-0.176945	1	-0.176945	NA	-0.176945
reichstein	-0.176802	1	-0.176802	NA	-0.176802
BRD-K88449712	-0.17675	1	-0.17675	NA	-0.17675
BRD-A21481508	-0.176524	2	-0.176524	0.0674716	-0.176524
BRD-K64738596	-0.176427	2	-0.176427	0.0298084	-0.176427
BRD-K54456094	-0.176403	1	-0.176403	NA	-0.176403
BRD-K84677391	-0.176386	2	-0.176386	0.0376921	-0.176386
BRD-K65409714	-0.176362	1	-0.176362	NA	-0.176362
BRD-K77422873	-0.176325	1	-0.176325	NA	-0.176325
BRD-K16434151	-0.176137	1	-0.176137	NA	-0.176137
BRD-K79481905	-0.176135	1	-0.176135	NA	-0.176135
amlexanox	-0.176043	2	-0.176043	0.0327236	-0.176043
BRD-K28452084	-0.176029	2	-0.176029	0.0259186	-0.176029
etamivan	-0.175949	6	-0.176301	0.0323167	-0.175949
BRD-K84003657	-0.175903	2	-0.175903	0.0777791	-0.175903
BRD-K69951274	-0.175891	1	-0.175891	NA	-0.175891
BRD-K61612515	-0.175861	1	-0.175861	NA	-0.175861
BRD-K72015216	-0.175805	3	-0.170278	0.00999381	-0.175805
BRD-K87438596	-0.175748	1	-0.175748	NA	-0.175748
BRD-K96121225	-0.175709	2	-0.175709	0.00254232	-0.175709
BRD-K00695053	-0.175585	1	-0.175585	NA	-0.175585
BRD-K34836852	-0.175546	3	-0.17728	0.0282567	-0.175546
BRD-K00442147	-0.175513	2	-0.175513	0.016369	-0.175513
clopamide	-0.175358	1	-0.175358	NA	-0.175358
4,5,6,7-tetrabromobenzotriazole	-0.1752	3	-0.173018	0.0317536	-0.1752
BRD-K88590679	-0.175135	1	-0.175135	NA	-0.175135
alpha-estradiol	-0.174952	11	-0.217527	0.130588	-0.174952
BRD-K27074404	-0.174928	1	-0.174928	NA	-0.174928
BRD-K48986374	-0.174893	1	-0.174893	NA	-0.174893
BRD-K68907515	-0.174664	1	-0.174664	NA	-0.174664
BRD-K12017137	-0.174593	1	-0.174593	NA	-0.174593
BRD-K99803997	-0.17446	1	-0.17446	NA	-0.17446
BRD-K89833083	-0.174149	3	-0.164969	0.0314052	-0.174149
BRD-K39779204	-0.173973	1	-0.173973	NA	-0.173973
carbarsone	-0.173967	1	-0.173967	NA	-0.173967
BRD-K38012662	-0.173896	2	-0.173896	0.0455932	-0.173896
BRD-K18832733	-0.173828	2	-0.173828	0.00965677	-0.173828
aminosalicylic-acid	-0.173755	2	-0.173755	0.0491649	-0.173755
BRD-K20758354	-0.173683	1	-0.173683	NA	-0.173683
BRD-K82021299	-0.173497	1	-0.173497	NA	-0.173497
BRD-K30312461	-0.173478	1	-0.173478	NA	-0.173478
BRD-A96272097	-0.173431	5	-0.19081	0.0740958	-0.173431
LY-2140023	-0.17337	2	-0.17337	0.0390775	-0.17337
etazolate	-0.173306	7	-0.158785	0.0501188	-0.173306
SA-427137	-0.173206	3	-0.160268	0.0406346	-0.173206
BRD-K29649571	-0.173141	1	-0.173141	NA	-0.173141
SA-85268	-0.173114	3	-0.168589	0.0357911	-0.173114
BRD-K52207968	-0.173114	1	-0.173114	NA	-0.173114
BRD-K64881093	-0.172863	1	-0.172863	NA	-0.172863
BRD-M58692868	-0.172844	1	-0.172844	NA	-0.172844
BRD-K32796290	-0.172803	1	-0.172803	NA	-0.172803
dacarbazine	-0.172781	1	-0.172781	NA	-0.172781
BRD-K71302181	-0.17266	1	-0.17266	NA	-0.17266
BRD-K58070753	-0.172564	3	-0.172016	0.00246338	-0.172564
BRD-K47533800	-0.172537	3	-0.141464	0.0835369	-0.172537
BRD-K36278687	-0.172528	1	-0.172528	NA	-0.172528
fraxidin	-0.172435	3	-0.163223	0.028574	-0.172435
BRD-K21193980	-0.172434	1	-0.172434	NA	-0.172434
BRD-K37168393	-0.172333	1	-0.172333	NA	-0.172333
BRD-K68594214	-0.172262	3	-0.160053	0.0370714	-0.172262
BRD-K59000636	-0.172255	1	-0.172255	NA	-0.172255
BRD-K80728817	-0.172026	1	-0.172026	NA	-0.172026
BRD-K68937023	-0.171896	3	-0.167497	0.0295453	-0.171896
BRD-K63784565	-0.1718	1	-0.1718	NA	-0.1718
BRD-K18699770	-0.171781	1	-0.171781	NA	-0.171781
BRD-K20497962	-0.171658	1	-0.171658	NA	-0.171658
BRD-K18727181	-0.171617	1	-0.171617	NA	-0.171617
acetyl-geranygeranyl-cysteine	-0.171617	3	-0.218172	0.136757	-0.171617
BRD-K24528445	-0.171597	1	-0.171597	NA	-0.171597
BRD-K87765798	-0.171489	2	-0.171489	0.0054429	-0.171489
BRD-K83541009	-0.171474	1	-0.171474	NA	-0.171474
BRD-K31969867	-0.171249	1	-0.171249	NA	-0.171249
BRD-K88668992	-0.17123	5	-0.162875	0.0275231	-0.17123
BRD-K61404768	-0.171229	1	-0.171229	NA	-0.171229
DL-TBOA	-0.171207	10	-0.194301	0.0883935	-0.171207
KU-C104219	-0.171142	3	-0.17229	0.00608983	-0.171142
BRD-K96612346	-0.170922	1	-0.170922	NA	-0.170922
BRD-K37879871	-0.170747	2	-0.170747	0.00478759	-0.170747
BRD-K56945633	-0.170738	1	-0.170738	NA	-0.170738
BRD-K11719436	-0.170677	1	-0.170677	NA	-0.170677
apomorphine	-0.170671	2	-0.170671	0.0179366	-0.170671
BRD-K78908189	-0.170668	2	-0.170668	0.0427563	-0.170668
BOX-5	-0.170573	1	-0.170573	NA	-0.170573
AG-99	-0.170521	2	-0.170521	0.00857494	-0.170521
BRD-K38842489	-0.17037	1	-0.17037	NA	-0.17037
BRD-K92326486	-0.170339	1	-0.170339	NA	-0.170339
BRD-K48505466	-0.170298	1	-0.170298	NA	-0.170298
BRD-K68205606	-0.170286	1	-0.170286	NA	-0.170286
epibatidine	-0.170238	6	-0.170599	0.0387672	-0.170238
metanephrine	-0.170191	3	-0.17998	0.0186987	-0.170191
BRD-K79854633	-0.170165	1	-0.170165	NA	-0.170165
peucedanin	-0.170092	2	-0.170092	0.0127106	-0.170092
BRD-K24680618	-0.170043	1	-0.170043	NA	-0.170043
etofylline	-0.170041	2	-0.170041	0.0499747	-0.170041
BRD-K66598898	-0.169857	2	-0.169857	0.0695539	-0.169857
BRD-K76223260	-0.169818	1	-0.169818	NA	-0.169818
BRD-K79967274	-0.169736	1	-0.169736	NA	-0.169736
danoprevir	-0.169717	5	-0.218581	0.0909571	-0.169717
BRD-K91440401	-0.169695	1	-0.169695	NA	-0.169695
BG-1020	-0.169679	2	-0.169679	0.0456163	-0.169679
BRD-K41014695	-0.169634	1	-0.169634	NA	-0.169634
TBEP	-0.169433	2	-0.169433	0.024863	-0.169433
BRD-K04882719	-0.169306	1	-0.169306	NA	-0.169306
BRD-K77983109	-0.169276	2	-0.169276	0.0773769	-0.169276
BRD-K80197532	-0.169245	1	-0.169245	NA	-0.169245
BRD-K75381775	-0.169184	1	-0.169184	NA	-0.169184
BRD-K53325797	-0.169078	2	-0.169078	0.0456846	-0.169078
BRD-K14889526	-0.169041	1	-0.169041	NA	-0.169041
BRD-K69420053	-0.169	1	-0.169	NA	-0.169
BRD-K88306467	-0.168979	1	-0.168979	NA	-0.168979
BRD-K04188046	-0.168948	5	-0.174879	0.0581292	-0.168948
BRD-K85568664	-0.168836	1	-0.168836	NA	-0.168836
BRD-A83706824	-0.168753	1	-0.168753	NA	-0.168753
BRD-K19033174	-0.168677	2	-0.168677	0.0491563	-0.168677
BRD-K85540993	-0.168595	1	-0.168595	NA	-0.168595
BRD-K86986466	-0.16857	1	-0.16857	NA	-0.16857
BRD-K52908798	-0.168255	2	-0.168255	0.0355551	-0.168255
BRD-K10486333	-0.168243	1	-0.168243	NA	-0.168243
ALX-5407	-0.1682	1	-0.1682	NA	-0.1682
phenytoin	-0.168131	1	-0.168131	NA	-0.168131
bifonazole	-0.168078	1	-0.168078	NA	-0.168078
BRD-A48052484	-0.168049	1	-0.168049	NA	-0.168049
BRD-K89401337	-0.167925	3	-0.158875	0.0497783	-0.167925
BRD-K96552587	-0.167915	6	-0.164531	0.0416547	-0.167915
BRD-K47558670	-0.167905	3	-0.171718	0.146894	-0.167905
BRD-K98471960	-0.167833	2	-0.167833	0.0371905	-0.167833
BRD-K62841356	-0.16763	1	-0.16763	NA	-0.16763
BRD-K03864628	-0.167548	1	-0.167548	NA	-0.167548
BRD-K74757268	-0.167538	1	-0.167538	NA	-0.167538
BRD-K35979672	-0.167446	1	-0.167446	NA	-0.167446
KU-C104253	-0.167429	2	-0.167429	0.120995	-0.167429
BRD-K71855031	-0.167384	1	-0.167384	NA	-0.167384
BRD-K95437400	-0.167384	1	-0.167384	NA	-0.167384
hexamethylenebisacetamide	-0.167327	2	-0.167327	0.0158109	-0.167327
BRD-K29312193	-0.167327	1	-0.167327	NA	-0.167327
BRD-K41042536	-0.167291	2	-0.167291	0.168622	-0.167291
BRD-K19054197	-0.167221	1	-0.167221	NA	-0.167221
BRD-K00113100	-0.1672	1	-0.1672	NA	-0.1672
BRD-K45184415	-0.167016	1	-0.167016	NA	-0.167016
BRD-K86273012	-0.166973	1	-0.166973	NA	-0.166973
BRD-K25441114	-0.166893	1	-0.166893	NA	-0.166893
oxybutynin	-0.166877	2	-0.166877	0.0216529	-0.166877
BRD-K17705111	-0.16672	1	-0.16672	NA	-0.16672
BRD-K29953802	-0.166709	1	-0.166709	NA	-0.166709
BRD-K50521229	-0.166699	5	-0.179705	0.083797	-0.166699
BRD-K04776289	-0.166689	1	-0.166689	NA	-0.166689
BRD-K95361366	-0.166646	1	-0.166646	NA	-0.166646
nifekalant	-0.166638	2	-0.166638	0.0743257	-0.166638
BRD-K70508482	-0.166585	1	-0.166585	NA	-0.166585
BRD-K55035262	-0.166464	1	-0.166464	NA	-0.166464
BRD-K21614065	-0.166431	13	-0.164511	0.065704	-0.166431
BRD-K80995081	-0.166239	1	-0.166239	NA	-0.166239
BRD-K60047946	-0.166157	1	-0.166157	NA	-0.166157
BRD-K56392985	-0.1661	2	-0.1661	0.0497519	-0.1661
BRD-K30194621	-0.166067	6	-0.164041	0.0298405	-0.166067
BRD-K53740124	-0.165707	1	-0.165707	NA	-0.165707
BRD-K99465084	-0.165706	1	-0.165706	NA	-0.165706
BRD-K48424967	-0.165646	1	-0.165646	NA	-0.165646
SA-1456352	-0.165625	1	-0.165625	NA	-0.165625
BRD-K72883421	-0.165625	4	-0.163978	0.0565642	-0.165625
nalidixic-acid	-0.165562	1	-0.165562	NA	-0.165562
BRD-K93896332	-0.165556	2	-0.165556	0.0120138	-0.165556
BRD-K65750227	-0.165544	1	-0.165544	NA	-0.165544
BRD-K90149465	-0.165487	2	-0.165487	0.0250366	-0.165487
BRD-K91745830	-0.165319	1	-0.165319	NA	-0.165319
BRD-K23506413	-0.165157	2	-0.165157	0.0907788	-0.165157
BRD-K65342895	-0.164941	1	-0.164941	NA	-0.164941
BRD-K56379651	-0.16493	1	-0.16493	NA	-0.16493
chloropyramine	-0.16492	1	-0.16492	NA	-0.16492
BRD-K19426893	-0.164726	1	-0.164726	NA	-0.164726
BRD-K39703302	-0.164726	1	-0.164726	NA	-0.164726
safrolglycol	-0.164716	1	-0.164716	NA	-0.164716
BRD-K88085458	-0.164562	1	-0.164562	NA	-0.164562
SA-1939891	-0.16448	1	-0.16448	NA	-0.16448
BRD-K69422440	-0.164416	3	-0.186904	0.094573	-0.164416
BRD-K16539011	-0.164317	1	-0.164317	NA	-0.164317
BRD-K28646532	-0.164296	1	-0.164296	NA	-0.164296
BRD-K60873020	-0.164177	1	-0.164177	NA	-0.164177
BRD-K43692189	-0.16403	1	-0.16403	NA	-0.16403
BRD-K10855750	-0.163932	5	-0.190994	0.100309	-0.163932
SJ-172550	-0.163716	27	-0.190237	0.108047	-0.163716
oxolinic-acid	-0.163599	1	-0.163599	NA	-0.163599
BRD-K60595964	-0.163519	1	-0.163519	NA	-0.163519
BRD-K07877451	-0.163315	1	-0.163315	NA	-0.163315
BRD-K80962769	-0.163253	2	-0.163253	0.092965	-0.163253
BRD-K20138758	-0.163071	2	-0.163071	0.00410403	-0.163071
BRD-K39880131	-0.163069	1	-0.163069	NA	-0.163069
BRD-K00951345	-0.163008	1	-0.163008	NA	-0.163008
BRD-K87430974	-0.162987	1	-0.162987	NA	-0.162987
BRD-K28883735	-0.162869	1	-0.162869	NA	-0.162869
lincomycin	-0.162855	1	-0.162855	NA	-0.162855
BRD-K18647673	-0.162824	1	-0.162824	NA	-0.162824
pefloxacin	-0.162814	1	-0.162814	NA	-0.162814
BRD-A94546435	-0.162764	5	-0.185256	0.105528	-0.162764
anastrozole	-0.162732	1	-0.162732	NA	-0.162732
BRD-K14396276	-0.162538	1	-0.162538	NA	-0.162538
BRD-K32784186	-0.16248	1	-0.16248	NA	-0.16248
TH02453-036-P1	-0.162448	28	-0.190984	0.097409	-0.162448
BRD-K51490254	-0.162443	5	-0.210389	0.0966794	-0.162443
benzanthrone	-0.162413	3	-0.128384	0.066498	-0.162413
BRD-K41540007	-0.162394	1	-0.162394	NA	-0.162394
BRD-K20862010	-0.162354	1	-0.162354	NA	-0.162354
BRD-K88243749	-0.16221	1	-0.16221	NA	-0.16221
BRD-A73847809	-0.16218	1	-0.16218	NA	-0.16218
BRD-K44568925	-0.162067	1	-0.162067	NA	-0.162067
BRD-K72780683	-0.16203	1	-0.16203	NA	-0.16203
BRD-K09861842	-0.162026	1	-0.162026	NA	-0.162026
niacin	-0.161942	10	-0.155205	0.0909108	-0.161942
bacampicilline	-0.161832	1	-0.161832	NA	-0.161832
BRD-K42001678	-0.161801	1	-0.161801	NA	-0.161801
BRD-K54457715	-0.16176	1	-0.16176	NA	-0.16176
BRD-K12385780	-0.161718	1	-0.161718	NA	-0.161718
BRD-K08451418	-0.16171	16	-0.16675	0.0756819	-0.16171
U-0124	-0.161684	3	-0.192209	0.0998019	-0.161684
ciprofloxacin	-0.161642	2	-0.161642	0.0326888	-0.161642
SA-425929	-0.161638	1	-0.161638	NA	-0.161638
safinamide	-0.161585	4	-0.193405	0.13597	-0.161585
BRD-K70630513	-0.161413	1	-0.161413	NA	-0.161413
KB188-III-56	-0.161376	2	-0.161376	0.0234053	-0.161376
BRD-A44862234	-0.161271	4	-0.168084	0.0292845	-0.161271
BRD-K22657795	-0.161086	1	-0.161086	NA	-0.161086
BRD-K49830011	-0.160963	1	-0.160963	NA	-0.160963
ponalrestat	-0.160948	3	-0.171431	0.0320099	-0.160948
BRD-K28112517	-0.160942	17	-0.199685	0.108844	-0.160942
BRD-K21683946	-0.16084	1	-0.16084	NA	-0.16084
BRD-K03476588	-0.160838	1	-0.160838	NA	-0.160838
BRD-K11068374	-0.160636	1	-0.160636	NA	-0.160636
BRD-K84475927	-0.160533	1	-0.160533	NA	-0.160533
BRD-K97101742	-0.160513	2	-0.160513	0.015993	-0.160513
BRD-K51143622	-0.160496	1	-0.160496	NA	-0.160496
BRD-K61907493	-0.160496	1	-0.160496	NA	-0.160496
BRD-K45222065	-0.160493	1	-0.160493	NA	-0.160493
BRD-K64900763	-0.160493	1	-0.160493	NA	-0.160493
BRD-K95789946	-0.160481	2	-0.160481	0.102277	-0.160481
BRD-K61657561	-0.160431	1	-0.160431	NA	-0.160431
BRD-K44401329	-0.160421	2	-0.160421	0.0117562	-0.160421
BRD-K80301668	-0.160411	1	-0.160411	NA	-0.160411
BRD-K28947191	-0.16039	1	-0.16039	NA	-0.16039
BRD-K62951188	-0.16039	1	-0.16039	NA	-0.16039
adenosine-phosphate	-0.160323	2	-0.160323	0.0533642	-0.160323
BRD-A55609290	-0.160226	3	-0.144491	0.093457	-0.160226
BRD-K44562621	-0.160206	1	-0.160206	NA	-0.160206
BRD-K04669648	-0.160104	1	-0.160104	NA	-0.160104
BRD-K28293491	-0.160102	2	-0.160102	0.198886	-0.160102
BRD-K45174347	-0.160026	1	-0.160026	NA	-0.160026
BRD-K20278954	-0.15992	1	-0.15992	NA	-0.15992
SA-1938219	-0.159889	1	-0.159889	NA	-0.159889
BRD-K74504761	-0.159797	1	-0.159797	NA	-0.159797
fenoterol	-0.159795	11	-0.165943	0.0870755	-0.159795
BRD-K80848452	-0.159756	1	-0.159756	NA	-0.159756
BRD-A43188678	-0.159755	3	-0.244438	0.166463	-0.159755
itopride	-0.159705	1	-0.159705	NA	-0.159705
BRD-K80514140	-0.159675	1	-0.159675	NA	-0.159675
BRD-K60582191	-0.159654	1	-0.159654	NA	-0.159654
BRD-K63025696	-0.159535	1	-0.159535	NA	-0.159535
triphenyl-tin	-0.15953	1	-0.15953	NA	-0.15953
ephedrine	-0.159482	4	-0.206867	0.118987	-0.159482
SA-102695	-0.15942	5	-0.201229	0.127526	-0.15942
BRD-K48752687	-0.159327	1	-0.159327	NA	-0.159327
BRD-K72676786	-0.159264	1	-0.159264	NA	-0.159264
chlorcyclizine	-0.159264	1	-0.159264	NA	-0.159264
BRD-K45355730	-0.159163	1	-0.159163	NA	-0.159163
BRD-K86043715	-0.159163	1	-0.159163	NA	-0.159163
BRD-K57016430	-0.159016	3	-0.152004	0.0150559	-0.159016
acefylline	-0.158875	1	-0.158875	NA	-0.158875
BRD-K83929831	-0.158734	2	-0.158734	0.0161521	-0.158734
pimethixene	-0.15865	1	-0.15865	NA	-0.15865
BRD-K23781896	-0.158632	1	-0.158632	NA	-0.158632
BRD-K71353154	-0.158611	1	-0.158611	NA	-0.158611
BRD-K03589483	-0.15854	1	-0.15854	NA	-0.15854
BRD-K16300438	-0.158423	3	-0.178448	0.0643836	-0.158423
BRD-K27442643	-0.158267	1	-0.158267	NA	-0.158267
BRD-K57519495	-0.158264	1	-0.158264	NA	-0.158264
BRD-K32761691	-0.158131	1	-0.158131	NA	-0.158131
BRD-K34079378	-0.158112	6	-0.185333	0.0960779	-0.158112
BRD-K91016007	-0.15808	3	-0.158131	0.00403389	-0.15808
BRD-K09945302	-0.158059	1	-0.158059	NA	-0.158059
STK-674938	-0.158002	2	-0.158002	0.0147119	-0.158002
L-2167	-0.157991	8	-0.202849	0.140502	-0.157991
BRD-K47203692	-0.157957	1	-0.157957	NA	-0.157957
BRD-K70980943	-0.157947	1	-0.157947	NA	-0.157947
BRD-K84238725	-0.157834	1	-0.157834	NA	-0.157834
BRD-K69014051	-0.157773	1	-0.157773	NA	-0.157773
BRD-K98336812	-0.15764	1	-0.15764	NA	-0.15764
BRD-K37160541	-0.157636	3	-0.220491	0.126207	-0.157636
BRD-K52460145	-0.157591	2	-0.157591	0.0454657	-0.157591
SR-144528	-0.157546	1	-0.157546	NA	-0.157546
BRD-K11778076	-0.157497	1	-0.157497	NA	-0.157497
BRD-K58493165	-0.157486	1	-0.157486	NA	-0.157486
batimastat	-0.157431	13	-0.188397	0.131761	-0.157431
BRD-K70018966	-0.157425	1	-0.157425	NA	-0.157425
BRD-K85088178	-0.157384	1	-0.157384	NA	-0.157384
BRD-A62496920	-0.157374	2	-0.157374	0.130113	-0.157374
BRD-K01427177	-0.157354	2	-0.157354	0.00527799	-0.157354
BRD-K81052803	-0.157343	1	-0.157343	NA	-0.157343
BRD-K04922291	-0.157302	1	-0.157302	NA	-0.157302
BRD-K32069250	-0.157288	3	-0.149818	0.0279979	-0.157288
BRD-K15923759	-0.157262	2	-0.157262	0.00568288	-0.157262
BRD-K27586026	-0.157261	1	-0.157261	NA	-0.157261
BRD-K69142462	-0.15718	1	-0.15718	NA	-0.15718
BRD-K79997126	-0.157159	1	-0.157159	NA	-0.157159
damnacanthal	-0.157149	2	-0.157149	0.00462728	-0.157149
aztreonam	-0.157117	1	-0.157117	NA	-0.157117
BRD-A01960364	-0.157093	5	-0.162025	0.0450781	-0.157093
flupirtine	-0.15709	5	-0.189849	0.121638	-0.15709
BRD-K29097491	-0.157065	2	-0.157065	0.182966	-0.157065
BRD-K89383912	-0.157061	4	-0.147204	0.0264693	-0.157061
BRD-K34532593	-0.156975	1	-0.156975	NA	-0.156975
orthothymotinic-acid	-0.156969	2	-0.156969	0.0807519	-0.156969
BRD-K98896788	-0.156908	4	-0.211096	0.155943	-0.156908
BRD-K43814749	-0.156904	1	-0.156904	NA	-0.156904
RTI-55	-0.156894	2	-0.156894	0.00984744	-0.156894
BRD-K62854197	-0.156883	1	-0.156883	NA	-0.156883
BRD-K44123761	-0.156871	1	-0.156871	NA	-0.156871
BRD-K60751982	-0.156863	1	-0.156863	NA	-0.156863
BRD-K59015387	-0.156791	1	-0.156791	NA	-0.156791
BRD-K14790374	-0.156677	5	-0.17184	0.0892379	-0.156677
lofexidine	-0.156673	2	-0.156673	0.0339324	-0.156673
BRD-K51626376	-0.156591	2	-0.156591	0.0286399	-0.156591
BRD-K83397037	-0.156505	1	-0.156505	NA	-0.156505
BRD-K52914297	-0.156403	1	-0.156403	NA	-0.156403
ipriflavone	-0.156202	2	-0.156202	0.00587948	-0.156202
BRD-K47128441	-0.156159	3	-0.120695	0.0640541	-0.156159
BRD-K67862512	-0.15612	1	-0.15612	NA	-0.15612
etiocholanolone	-0.156115	1	-0.156115	NA	-0.156115
CGP-54626	-0.156004	1	-0.156004	NA	-0.156004
BRD-K02322717	-0.155973	1	-0.155973	NA	-0.155973
BRD-K50985433	-0.155963	1	-0.155963	NA	-0.155963
BRD-K96190924	-0.155691	1	-0.155691	NA	-0.155691
BRD-K58300809	-0.155605	1	-0.155605	NA	-0.155605
BRD-K61053657	-0.155581	15	-0.207444	0.128447	-0.155581
BRD-K43714340	-0.155568	1	-0.155568	NA	-0.155568
dihydrodeoxygedunin	-0.155472	2	-0.155472	0.0128696	-0.155472
BRD-K28080909	-0.155462	1	-0.155462	NA	-0.155462
BRD-K80723382	-0.155401	1	-0.155401	NA	-0.155401
BRD-K92134560	-0.155339	1	-0.155339	NA	-0.155339
fatostatin	-0.15532	15	-0.190094	0.085609	-0.15532
BRD-K67619794	-0.155305	6	-0.200748	0.119599	-0.155305
prostaglandin-b2	-0.155225	4	-0.178057	0.100151	-0.155225
BRD-K30854557	-0.155135	1	-0.155135	NA	-0.155135
BRD-K85689251	-0.155077	1	-0.155077	NA	-0.155077
BRD-K36008374	-0.154972	2	-0.154972	0.0350477	-0.154972
BRD-K79240958	-0.154971	1	-0.154971	NA	-0.154971
BRD-K96646082	-0.15493	1	-0.15493	NA	-0.15493
BRD-K83732250	-0.15492	1	-0.15492	NA	-0.15492
BRD-K48052985	-0.154889	1	-0.154889	NA	-0.154889
zibotentan	-0.15477	5	-0.177476	0.0992354	-0.15477
BRD-K93330237	-0.154542	1	-0.154542	NA	-0.154542
BRD-K40167599	-0.154485	2	-0.154485	0.0303173	-0.154485
BRD-K51181663	-0.15448	1	-0.15448	NA	-0.15448
CAM-9-026	-0.154327	1	-0.154327	NA	-0.154327
BRD-K62881454	-0.154276	1	-0.154276	NA	-0.154276
BRD-K59261651	-0.154255	1	-0.154255	NA	-0.154255
BRD-K43792870	-0.154194	1	-0.154194	NA	-0.154194
BRD-K88709513	-0.154116	1	-0.154116	NA	-0.154116
BRD-K33012050	-0.154112	1	-0.154112	NA	-0.154112
BRD-K01568615	-0.154071	1	-0.154071	NA	-0.154071
BRD-K20211345	-0.153993	1	-0.153993	NA	-0.153993
BRD-K02159117	-0.153908	1	-0.153908	NA	-0.153908
BRD-K47691029	-0.153826	1	-0.153826	NA	-0.153826
BRD-K31671785	-0.153765	1	-0.153765	NA	-0.153765
BRD-K93569571	-0.153683	1	-0.153683	NA	-0.153683
BRD-K13626437	-0.153662	1	-0.153662	NA	-0.153662
BRD-K89486464	-0.153656	2	-0.153656	0.188093	-0.153656
BRD-K52542879	-0.153462	1	-0.153462	NA	-0.153462
BRD-K00596555	-0.153396	1	-0.153396	NA	-0.153396
BRD-K46359800	-0.153396	1	-0.153396	NA	-0.153396
bisoprolol	-0.153367	3	-0.152515	0.015345	-0.153367
BRD-K48116811	-0.153314	2	-0.153314	0.155854	-0.153314
BRD-K45058329	-0.153305	1	-0.153305	NA	-0.153305
naringin	-0.153252	1	-0.153252	NA	-0.153252
BRD-K30795336	-0.153211	1	-0.153211	NA	-0.153211
BRD-K60783789	-0.153084	2	-0.153084	0.0560132	-0.153084
BRD-K63801873	-0.153028	4	-0.180114	0.109382	-0.153028
BRD-K38227596	-0.153008	1	-0.153008	NA	-0.153008
BRD-K00637033	-0.152961	2	-0.152961	0.049159	-0.152961
BRD-K39732687	-0.152924	1	-0.152924	NA	-0.152924
BRD-A80383043	-0.152833	5	-0.19092	0.0766404	-0.152833
BRD-K13513398	-0.152787	1	-0.152787	NA	-0.152787
BRD-K11671649	-0.152768	10	-0.192742	0.0898537	-0.152768
BRD-K77425389	-0.152766	1	-0.152766	NA	-0.152766
BRD-K79260617	-0.152754	2	-0.152754	0.0479385	-0.152754
BRD-K27539817	-0.15264	1	-0.15264	NA	-0.15264
BRD-K62985789	-0.152558	1	-0.152558	NA	-0.152558
BRD-K62412498	-0.152513	3	-0.21319	0.13835	-0.152513
BRD-M15189060	-0.152511	2	-0.152511	0.011331	-0.152511
BRD-K08936794	-0.152476	1	-0.152476	NA	-0.152476
met-leu-phe	-0.152413	1	-0.152413	NA	-0.152413
BRD-K19922318	-0.152396	15	-0.199501	0.120893	-0.152396
nadide	-0.152307	2	-0.152307	0.156321	-0.152307
BRD-K49093373	-0.152292	1	-0.152292	NA	-0.152292
BRD-K79382100	-0.152251	1	-0.152251	NA	-0.152251
BRD-K11976754	-0.152132	1	-0.152132	NA	-0.152132
BRD-K75828577	-0.152008	2	-0.152008	0.0610775	-0.152008
tosufloxacin	-0.152005	3	-0.159746	0.0492154	-0.152005
BRD-K53792011	-0.151985	1	-0.151985	NA	-0.151985
BRD-K11826883	-0.151973	3	-0.145176	0.0131974	-0.151973
BRD-K24304282	-0.151963	1	-0.151963	NA	-0.151963
BRD-K50605719	-0.151679	1	-0.151679	NA	-0.151679
BRD-K61997144	-0.151662	1	-0.151662	NA	-0.151662
BRD-K90234489	-0.151656	2	-0.151656	0.0103535	-0.151656
BRD-K51849212	-0.151595	1	-0.151595	NA	-0.151595
BRD-K24632043	-0.151556	1	-0.151556	NA	-0.151556
BRD-K33159591	-0.151515	3	-0.161984	0.0403269	-0.151515
BRD-K34982474	-0.151433	1	-0.151433	NA	-0.151433
zaprinast	-0.151415	6	-0.162425	0.0781523	-0.151415
BRD-K02242562	-0.151413	1	-0.151413	NA	-0.151413
BRD-K45932120	-0.151396	1	-0.151396	NA	-0.151396
BRD-K68167702	-0.151372	1	-0.151372	NA	-0.151372
alizapride	-0.151362	1	-0.151362	NA	-0.151362
BRD-K95683812	-0.151351	1	-0.151351	NA	-0.151351
BRD-K38274933	-0.15129	1	-0.15129	NA	-0.15129
BRD-K81751891	-0.151212	5	-0.138785	0.0977461	-0.151212
BRD-K77287734	-0.15113	1	-0.15113	NA	-0.15113
BRD-K31647448	-0.151127	1	-0.151127	NA	-0.151127
BRD-K06202986	-0.151065	1	-0.151065	NA	-0.151065
BRD-K36080978	-0.151065	1	-0.151065	NA	-0.151065
BRD-K22330909	-0.150994	1	-0.150994	NA	-0.150994
BRD-K95814727	-0.150983	1	-0.150983	NA	-0.150983
BRD-K01335229	-0.150861	1	-0.150861	NA	-0.150861
BRD-K98988824	-0.15082	1	-0.15082	NA	-0.15082
actarit	-0.150776	5	-0.137035	0.0980056	-0.150776
BRD-A06131576	-0.150695	1	-0.150695	NA	-0.150695
tyrphostin-AG-112	-0.150564	18	-0.18945	0.121732	-0.150564
BRD-K09996575	-0.150511	2	-0.150511	0.00566842	-0.150511
BRD-K45355657	-0.150493	5	-0.172618	0.100464	-0.150493
BRD-K67550673	-0.150462	4	-0.210033	0.139136	-0.150462
BRD-K29824954	-0.150304	3	-0.192691	0.0870452	-0.150304
BRD-K28922292	-0.150247	1	-0.150247	NA	-0.150247
BRD-K41006959	-0.150214	4	-0.142139	0.021655	-0.150214
BRD-K11366122	-0.150206	1	-0.150206	NA	-0.150206
BRD-K84586204	-0.149879	1	-0.149879	NA	-0.149879
micropenin	-0.149842	2	-0.149842	0.0242557	-0.149842
BRD-K02274189	-0.149797	1	-0.149797	NA	-0.149797
BRD-K97399889	-0.149777	1	-0.149777	NA	-0.149777
BRD-K78481586	-0.149768	4	-0.191984	0.0885713	-0.149768
BRD-K80732408	-0.149736	1	-0.149736	NA	-0.149736
BRD-K90410459	-0.149719	1	-0.149719	NA	-0.149719
BRD-K80726792	-0.149715	1	-0.149715	NA	-0.149715
n-arachidonyl-GABA	-0.149575	5	-0.161116	0.108433	-0.149575
BRD-A69429454	-0.149511	2	-0.149511	0.10193	-0.149511
BRD-K21994180	-0.149479	3	-0.16227	0.0391499	-0.149479
BRD-K05671267	-0.149409	1	-0.149409	NA	-0.149409
BRD-K32240700	-0.149286	1	-0.149286	NA	-0.149286
SA-84905	-0.149257	2	-0.149257	0.0919212	-0.149257
pyridine-2,4-dicarboxylic-acid	-0.149251	3	-0.20036	0.0897293	-0.149251
BRD-K34238482	-0.149184	1	-0.149184	NA	-0.149184
BRD-K95919017	-0.149184	1	-0.149184	NA	-0.149184
EMF-sumo1-4	-0.149181	3	-0.218887	0.166713	-0.149181
BRD-K29648963	-0.14902	1	-0.14902	NA	-0.14902
BRD-K87010407	-0.148979	1	-0.148979	NA	-0.148979
BRD-K66640841	-0.148938	1	-0.148938	NA	-0.148938
BRD-K06042430	-0.148918	1	-0.148918	NA	-0.148918
nifenazone	-0.148916	1	-0.148916	NA	-0.148916
BRD-K27839561	-0.148877	1	-0.148877	NA	-0.148877
rufloxacin	-0.148795	2	-0.148795	0.0265057	-0.148795
BRD-K02269790	-0.148672	6	-0.144801	0.113811	-0.148672
BRD-K78122632	-0.148591	1	-0.148591	NA	-0.148591
BRD-A95944315	-0.148529	3	-0.172446	0.113998	-0.148529
BRD-K93570498	-0.148468	1	-0.148468	NA	-0.148468
farnesol	-0.148439	5	-0.165125	0.0786104	-0.148439
BRD-K30548766	-0.148384	4	-0.138534	0.0438615	-0.148384
BRD-K25979535	-0.148377	4	-0.131922	0.111864	-0.148377
SA-103123	-0.14837	7	-0.196495	0.0975326	-0.14837
IAA-94	-0.148354	3	-0.159652	0.116826	-0.148354
BRD-K50112803	-0.148304	1	-0.148304	NA	-0.148304
BRD-K00262440	-0.148223	1	-0.148223	NA	-0.148223
BRD-K79381128	-0.148104	3	-0.149399	0.00513424	-0.148104
BRD-K97073065	-0.148084	2	-0.148084	0.120821	-0.148084
BRD-A29721261	-0.148083	3	-0.121014	0.0910551	-0.148083
BRD-K43690686	-0.148079	1	-0.148079	NA	-0.148079
BRD-K69768745	-0.148018	1	-0.148018	NA	-0.148018
BRD-K92742972	-0.148012	2	-0.148012	0.0204988	-0.148012
BRD-K99640003	-0.147855	1	-0.147855	NA	-0.147855
BRD-K17655522	-0.147834	1	-0.147834	NA	-0.147834
BRD-K63602071	-0.147732	1	-0.147732	NA	-0.147732
PD-98059	-0.147623	40	-0.189879	0.12276	-0.147623
daphnetin	-0.147454	2	-0.147454	0.190977	-0.147454
BRD-K12878711	-0.147368	2	-0.147368	0.00496572	-0.147368
BRD-K06651637	-0.147343	1	-0.147343	NA	-0.147343
BRD-K96611378	-0.147221	1	-0.147221	NA	-0.147221
loxoprofen	-0.147149	1	-0.147149	NA	-0.147149
metamizole	-0.147096	1	-0.147096	NA	-0.147096
BRD-K09757845	-0.147028	2	-0.147028	0.0653722	-0.147028
BRD-A38936397	-0.146985	5	-0.162609	0.0872064	-0.146985
BRD-K69075782	-0.146863	2	-0.146863	0.0390572	-0.146863
BRD-K39921295	-0.146825	3	-0.19773	0.111658	-0.146825
BRD-K61051532	-0.146812	1	-0.146812	NA	-0.146812
BRD-K55139645	-0.146687	1	-0.146687	NA	-0.146687
BRD-K67241457	-0.146668	1	-0.146668	NA	-0.146668
BRD-K29451642	-0.146609	4	-0.167584	0.0549424	-0.146609
BRD-K48230737	-0.146443	1	-0.146443	NA	-0.146443
BRD-K47448802	-0.146413	1	-0.146413	NA	-0.146413
BRD-K50667779	-0.146403	1	-0.146403	NA	-0.146403
BRD-K24821098	-0.146382	1	-0.146382	NA	-0.146382
BRD-K63072081	-0.1463	1	-0.1463	NA	-0.1463
BRD-K73788182	-0.146239	3	-0.184941	0.0967248	-0.146239
dibenzoylmethane	-0.146228	3	-0.199816	0.138715	-0.146228
BRD-K32310489	-0.146219	1	-0.146219	NA	-0.146219
E-4031	-0.146184	4	-0.149178	0.053232	-0.146184
cefaclor	-0.146159	3	-0.215767	0.139849	-0.146159
BRD-K53220080	-0.146116	1	-0.146116	NA	-0.146116
BRD-K06145650	-0.146075	1	-0.146075	NA	-0.146075
BRD-K25375605	-0.146057	3	-0.197444	0.0991348	-0.146057
BRD-K04371396	-0.146034	1	-0.146034	NA	-0.146034
esomeprazole	-0.146004	1	-0.146004	NA	-0.146004
BRD-K24665987	-0.145951	1	-0.145951	NA	-0.145951
WH-4023	-0.145879	48	-0.170778	0.121667	-0.145879
BRD-A02747686	-0.145846	3	-0.18229	0.136119	-0.145846
BRD-K84807441	-0.145789	1	-0.145789	NA	-0.145789
salsolidine	-0.145767	1	-0.145767	NA	-0.145767
BRD-K07442049	-0.145748	1	-0.145748	NA	-0.145748
BRD-K25583560	-0.145666	1	-0.145666	NA	-0.145666
BRD-K57930080	-0.145652	4	-0.157986	0.0630485	-0.145652
BRD-K12309677	-0.145625	1	-0.145625	NA	-0.145625
FTI-276	-0.145589	26	-0.171205	0.0976866	-0.145589
BRD-K29642180	-0.145503	1	-0.145503	NA	-0.145503
BRD-K19290969	-0.14544	2	-0.14544	0.0105271	-0.14544
BRD-K71154829	-0.145413	2	-0.145413	0.0100815	-0.145413
BRD-K84113859	-0.145278	1	-0.145278	NA	-0.145278
phenylbutazone	-0.145235	2	-0.145235	0.0191454	-0.145235
mead-ethanolamide	-0.145228	4	-0.145757	0.0403493	-0.145228
BRD-K49889622	-0.145166	1	-0.145166	NA	-0.145166
BRD-K68370959	-0.145036	1	-0.145036	NA	-0.145036
BRD-K82758569	-0.145036	1	-0.145036	NA	-0.145036
BRD-K38698447	-0.145013	5	-0.14171	0.0776215	-0.145013
BRD-K21786893	-0.144994	3	-0.203374	0.145301	-0.144994
BRD-K24734706	-0.144992	1	-0.144992	NA	-0.144992
BRD-K39947788	-0.144973	2	-0.144973	0.02392	-0.144973
BRD-K99335646	-0.144971	1	-0.144971	NA	-0.144971
orciprenaline	-0.144966	10	-0.175497	0.112661	-0.144966
BRD-K44801029	-0.144951	1	-0.144951	NA	-0.144951
BRD-K10894258	-0.14493	1	-0.14493	NA	-0.14493
BRD-K24272049	-0.14491	1	-0.14491	NA	-0.14491
BRD-K10810699	-0.144889	1	-0.144889	NA	-0.144889
BRD-K27411066	-0.144811	1	-0.144811	NA	-0.144811
BRD-K01284917	-0.144767	1	-0.144767	NA	-0.144767
n-(3-acetamidophenyl)-3-chlorobenzamide	-0.144714	6	-0.195309	0.106041	-0.144714
BRD-K58761147	-0.144603	1	-0.144603	NA	-0.144603
BRD-A81936046	-0.144502	15	-0.181873	0.1277	-0.144502
BRD-K02876750	-0.144402	1	-0.144402	NA	-0.144402
AICA-ribonucleotide	-0.144349	19	-0.193865	0.168543	-0.144349
midodrine	-0.14429	4	-0.183528	0.0954213	-0.14429
RS-100329	-0.144228	3	-0.134654	0.0518087	-0.144228
BRD-K30883461	-0.144198	2	-0.144198	0.0303579	-0.144198
probenecid	-0.144188	4	-0.157086	0.127522	-0.144188
BRD-K09553491	-0.144184	1	-0.144184	NA	-0.144184
BRD-K83365001	-0.144055	1	-0.144055	NA	-0.144055
clodronic-acid	-0.143988	1	-0.143988	NA	-0.143988
SA-441412	-0.143968	2	-0.143968	0.156054	-0.143968
zolmitriptan	-0.143748	4	-0.167705	0.0768141	-0.143748
BRD-K80278608	-0.143724	1	-0.143724	NA	-0.143724
BRD-K89284683	-0.143605	1	-0.143605	NA	-0.143605
BRD-K82226238	-0.143575	2	-0.143575	0.129801	-0.143575
BRD-K81538844	-0.14357	1	-0.14357	NA	-0.14357
BRD-K76941385	-0.143513	2	-0.143513	0.0238536	-0.143513
BRD-K33350866	-0.143503	2	-0.143503	0.0419145	-0.143503
valproxam	-0.143468	1	-0.143468	NA	-0.143468
BRD-K97925203	-0.143462	1	-0.143462	NA	-0.143462
BRD-K50696746	-0.143233	1	-0.143233	NA	-0.143233
BRD-K86524553	-0.143216	1	-0.143216	NA	-0.143216
BRD-K86326967	-0.143149	1	-0.143149	NA	-0.143149
BRD-K82176569	-0.143134	1	-0.143134	NA	-0.143134
BRD-K43111958	-0.143028	1	-0.143028	NA	-0.143028
BRD-K87338781	-0.143027	1	-0.143027	NA	-0.143027
SEW-05685	-0.142982	4	-0.183292	0.0944855	-0.142982
BRD-K32330804	-0.142742	1	-0.142742	NA	-0.142742
BRD-K90070572	-0.14268	3	-0.142924	0.00445287	-0.14268
BRD-K40655550	-0.142638	1	-0.142638	NA	-0.142638
BRD-K87182158	-0.142619	1	-0.142619	NA	-0.142619
BRD-K16120913	-0.142558	1	-0.142558	NA	-0.142558
BRD-K02313433	-0.142501	2	-0.142501	0.165272	-0.142501
BRD-K29956297	-0.142357	1	-0.142357	NA	-0.142357
BRD-K72539944	-0.142244	3	-0.123621	0.0330919	-0.142244
BRD-K33776933	-0.142235	1	-0.142235	NA	-0.142235
BRD-K54805796	-0.142209	1	-0.142209	NA	-0.142209
BRD-K24925721	-0.14219	1	-0.14219	NA	-0.14219
WAY-405	-0.142143	2	-0.142143	0.0263118	-0.142143
BRD-K76005220	-0.142102	2	-0.142102	0.045787	-0.142102
BRD-K48877010	-0.142047	1	-0.142047	NA	-0.142047
BRD-K48035058	-0.14201	1	-0.14201	NA	-0.14201
DPO-1	-0.141974	3	-0.192883	0.133653	-0.141974
BRD-K86535717	-0.141924	1	-0.141924	NA	-0.141924
BRD-K40708745	-0.141826	1	-0.141826	NA	-0.141826
BRD-K44302407	-0.141699	1	-0.141699	NA	-0.141699
SA-85764	-0.141699	1	-0.141699	NA	-0.141699
BRD-K04021425	-0.141587	1	-0.141587	NA	-0.141587
BRD-K32718105	-0.141474	1	-0.141474	NA	-0.141474
fillalbin	-0.141397	3	-0.141247	0.00903979	-0.141397
BRD-K02003138	-0.141351	1	-0.141351	NA	-0.141351
CS-2092524	-0.141217	2	-0.141217	0.132933	-0.141217
BRD-K05672354	-0.141207	1	-0.141207	NA	-0.141207
BRD-K74659851	-0.141172	2	-0.141172	0.151234	-0.141172
SA-1459261	-0.141141	3	-0.128979	0.0897187	-0.141141
BRD-K51762600	-0.14109	2	-0.14109	0.0133527	-0.14109
BRD-K92439079	-0.141086	1	-0.141086	NA	-0.141086
BRD-K51413232	-0.141045	1	-0.141045	NA	-0.141045
SIB-1757	-0.140961	1	-0.140961	NA	-0.140961
BRD-K24861700	-0.14092	1	-0.14092	NA	-0.14092
BRD-K31828306	-0.14087	4	-0.171458	0.0884503	-0.14087
BRD-K26130452	-0.140861	1	-0.140861	NA	-0.140861
BRD-K41421455	-0.140861	1	-0.140861	NA	-0.140861
BRD-K65124508	-0.140852	2	-0.140852	0.0876988	-0.140852
tubacin	-0.1408	6	-0.165043	0.0751575	-0.1408
BRD-K98803880	-0.140785	5	-0.172275	0.127575	-0.140785
BRD-K42595694	-0.140677	1	-0.140677	NA	-0.140677
BRD-K56215828	-0.140656	1	-0.140656	NA	-0.140656
p-azido-PE-TFMPP	-0.140654	1	-0.140654	NA	-0.140654
BRD-K11458523	-0.140476	1	-0.140476	NA	-0.140476
BRD-K45347683	-0.140472	1	-0.140472	NA	-0.140472
BRD-A75471153	-0.140258	1	-0.140258	NA	-0.140258
BRD-K84432438	-0.140206	1	-0.140206	NA	-0.140206
VU-0413255-1	-0.140157	4	-0.161939	0.0934513	-0.140157
BRD-K99517495	-0.140063	1	-0.140063	NA	-0.140063
dibenzepin	-0.140049	4	-0.162055	0.0835226	-0.140049
BRD-K46936109	-0.13993	1	-0.13993	NA	-0.13993
warfarin	-0.139889	8	-0.143411	0.121651	-0.139889
BRD-K17698750	-0.13984	3	-0.151881	0.0638793	-0.13984
BRD-K06953509	-0.139818	1	-0.139818	NA	-0.139818
BG-STK33-59	-0.139731	15	-0.164051	0.109123	-0.139731
melperone	-0.139638	8	-0.184082	0.115942	-0.139638
BRD-K80806019	-0.139613	1	-0.139613	NA	-0.139613
BRD-K73059376	-0.139593	1	-0.139593	NA	-0.139593
BRD-K64979116	-0.139542	1	-0.139542	NA	-0.139542
BRD-K83654676	-0.139453	1	-0.139453	NA	-0.139453
BRD-K39768328	-0.139392	1	-0.139392	NA	-0.139392
BRD-K41326905	-0.139392	1	-0.139392	NA	-0.139392
BRD-K61152698	-0.139392	1	-0.139392	NA	-0.139392
BRD-K14997413	-0.139388	1	-0.139388	NA	-0.139388
BRD-K79998171	-0.139327	1	-0.139327	NA	-0.139327
BRD-K71166745	-0.139247	2	-0.139247	0.0193216	-0.139247
meclofenoxate	-0.139219	2	-0.139219	0.0428661	-0.139219
BRD-K60703313	-0.139206	2	-0.139206	0.0345916	-0.139206
BRD-K57552429	-0.139122	1	-0.139122	NA	-0.139122
BRD-K65997856	-0.13908	6	-0.21242	0.131937	-0.13908
BRD-K49988555	-0.139043	2	-0.139043	0.0464726	-0.139043
BRD-K42740486	-0.138959	1	-0.138959	NA	-0.138959
BRD-K51774655	-0.138901	3	-0.151423	0.0924684	-0.138901
BRD-K80926963	-0.138879	2	-0.138879	0.0335162	-0.138879
BRD-K83941994	-0.13886	1	-0.13886	NA	-0.13886
BRD-K59159285	-0.138847	1	-0.138847	NA	-0.138847
BRD-K94292824	-0.138836	1	-0.138836	NA	-0.138836
BRD-K56931391	-0.138734	1	-0.138734	NA	-0.138734
RU-28318	-0.138708	2	-0.138708	0.00991389	-0.138708
triacsin-c	-0.138652	20	-0.171894	0.116927	-0.138652
BRD-K28497936	-0.13857	1	-0.13857	NA	-0.13857
SA-1919248	-0.138373	2	-0.138373	0.0105896	-0.138373
imiquimod	-0.138354	14	-0.168775	0.109876	-0.138354
BRD-K61529775	-0.13835	4	-0.14199	0.105213	-0.13835
BRD-K93107794	-0.138325	1	-0.138325	NA	-0.138325
BRD-K94818765	-0.138312	3	-0.131536	0.0211601	-0.138312
BRD-K65290386	-0.138277	3	-0.170626	0.0621306	-0.138277
SA-1939079	-0.138276	2	-0.138276	0.000537715	-0.138276
BRD-K76885481	-0.138264	1	-0.138264	NA	-0.138264
BRD-K97554220	-0.138243	1	-0.138243	NA	-0.138243
BRD-K65778880	-0.138202	1	-0.138202	NA	-0.138202
BRD-K53833301	-0.138177	3	-0.15083	0.112875	-0.138177
BRD-M08461891	-0.138141	1	-0.138141	NA	-0.138141
glutamyldopamine	-0.13811	1	-0.13811	NA	-0.13811
atovaquone	-0.138037	3	-0.18227	0.105913	-0.138037
BRD-K15023392	-0.137916	1	-0.137916	NA	-0.137916
BRD-K84102257	-0.137847	3	-0.176086	0.0742408	-0.137847
BRD-K22449070	-0.137755	4	-0.176611	0.0924177	-0.137755
BRD-K50611992	-0.137711	1	-0.137711	NA	-0.137711
TG100-115	-0.137711	3	-0.203632	0.155039	-0.137711
BRD-K96178772	-0.137609	1	-0.137609	NA	-0.137609
BRD-K09547783	-0.137548	1	-0.137548	NA	-0.137548
BRD-K39894071	-0.137446	1	-0.137446	NA	-0.137446
diethylcarbamazine	-0.137338	5	-0.17816	0.0882677	-0.137338
gabapentin	-0.137313	1	-0.137313	NA	-0.137313
BRD-K05002121	-0.13709	4	-0.135994	0.0509909	-0.13709
Gossypetin	-0.137044	2	-0.137044	0.0280576	-0.137044
BRD-K99524324	-0.137016	1	-0.137016	NA	-0.137016
BRD-K01591707	-0.137	2	-0.137	0.182191	-0.137
BRD-K06020002	-0.136992	4	-0.153493	0.109756	-0.136992
BRD-K02109522	-0.136893	1	-0.136893	NA	-0.136893
BRD-K36065557	-0.136844	2	-0.136844	0.0583445	-0.136844
BRD-K76132250	-0.136842	1	-0.136842	NA	-0.136842
BRD-K05498469	-0.136832	1	-0.136832	NA	-0.136832
BRD-K65752719	-0.136689	1	-0.136689	NA	-0.136689
methyllycaconitine	-0.136556	1	-0.136556	NA	-0.136556
BRD-K24149610	-0.136546	1	-0.136546	NA	-0.136546
BRD-K03445781	-0.136525	1	-0.136525	NA	-0.136525
BRD-K82492171	-0.136477	3	-0.15036	0.129123	-0.136477
BRD-K97255584	-0.136464	1	-0.136464	NA	-0.136464
BRD-K18552758	-0.136443	1	-0.136443	NA	-0.136443
BRD-K71857815	-0.136403	1	-0.136403	NA	-0.136403
valaciclovir	-0.136374	4	-0.148247	0.0502922	-0.136374
BRD-K89306950	-0.136229	3	-0.15537	0.0710011	-0.136229
BRD-K13346599	-0.136202	1	-0.136202	NA	-0.136202
BRD-K44579616	-0.136202	1	-0.136202	NA	-0.136202
BRD-K29081238	-0.136181	1	-0.136181	NA	-0.136181
BRD-K08412560	-0.136086	2	-0.136086	0.0279806	-0.136086
treprostinil	-0.136076	6	-0.167088	0.134521	-0.136076
BRD-K02987635	-0.136034	1	-0.136034	NA	-0.136034
tolbutamide	-0.135977	3	-0.168335	0.0923211	-0.135977
BRD-K14914284	-0.135959	3	-0.145992	0.108335	-0.135959
SA-1473648	-0.135936	1	-0.135936	NA	-0.135936
BRD-K25595086	-0.135932	1	-0.135932	NA	-0.135932
BRD-K28573311	-0.135912	1	-0.135912	NA	-0.135912
APO-866	-0.135857	27	-0.131396	0.118105	-0.135857
BRD-K67519589	-0.135777	5	-0.150033	0.0694878	-0.135777
myriocin	-0.135753	11	-0.165493	0.0985862	-0.135753
BRD-K64937432	-0.135752	1	-0.135752	NA	-0.135752
fenbufen	-0.135737	4	-0.155804	0.0843504	-0.135737
BRD-K20119687	-0.135707	1	-0.135707	NA	-0.135707
BRD-K42960120	-0.13565	1	-0.13565	NA	-0.13565
BRD-K29500995	-0.135615	2	-0.135615	0.0128986	-0.135615
BRD-K27841704	-0.135585	1	-0.135585	NA	-0.135585
norfloxacin	-0.135513	1	-0.135513	NA	-0.135513
BRD-K68664718	-0.135452	2	-0.135452	0.0176271	-0.135452
BRD-K72817452	-0.135311	4	-0.147654	0.0571358	-0.135311
NECA	-0.135261	7	-0.143223	0.0941453	-0.135261
BRD-K22583762	-0.135196	1	-0.135196	NA	-0.135196
BRD-K52682771	-0.135196	1	-0.135196	NA	-0.135196
BRD-K57275439	-0.135159	1	-0.135159	NA	-0.135159
JAS07-004	-0.135153	1	-0.135153	NA	-0.135153
cholic-acid	-0.135125	10	-0.170814	0.131267	-0.135125
BRD-K94672699	-0.135114	1	-0.135114	NA	-0.135114
PT-630	-0.135097	26	-0.149644	0.125243	-0.135097
BRD-K52643239	-0.135012	1	-0.135012	NA	-0.135012
hexamethonium	-0.134785	1	-0.134785	NA	-0.134785
BRD-K45956042	-0.134705	1	-0.134705	NA	-0.134705
sumatriptan	-0.134613	2	-0.134613	0.0321885	-0.134613
BRD-K35854261	-0.134452	2	-0.134452	0.0285274	-0.134452
BRD-K62732905	-0.13439	2	-0.13439	0.00657673	-0.13439
BRD-K12345237	-0.134368	1	-0.134368	NA	-0.134368
BRD-K66533845	-0.134194	1	-0.134194	NA	-0.134194
SD-8-005	-0.134143	1	-0.134143	NA	-0.134143
BRD-K18096819	-0.134112	2	-0.134112	0.0165859	-0.134112
BRD-K53272350	-0.133949	1	-0.133949	NA	-0.133949
BRD-K74728819	-0.133821	4	-0.186495	0.184751	-0.133821
ST-014075	-0.133806	9	-0.153292	0.0685467	-0.133806
BRD-K87426959	-0.133805	1	-0.133805	NA	-0.133805
BRD-K44097254	-0.133736	2	-0.133736	0.0269422	-0.133736
BRD-K40249559	-0.133703	1	-0.133703	NA	-0.133703
BRD-K64751731	-0.133683	1	-0.133683	NA	-0.133683
BRD-K41574893	-0.133621	1	-0.133621	NA	-0.133621
doxycycline	-0.133596	5	-0.182609	0.117221	-0.133596
BRD-K65455015	-0.133591	1	-0.133591	NA	-0.133591
procarbazine	-0.133575	5	-0.163129	0.0774066	-0.133575
BRD-K80223377	-0.133359	1	-0.133359	NA	-0.133359
YL-53	-0.133305	1	-0.133305	NA	-0.133305
FK-866	-0.13326	19	-0.163315	0.125428	-0.13326
BRD-K29582182	-0.133253	1	-0.133253	NA	-0.133253
spaglumic-acid	-0.133243	1	-0.133243	NA	-0.133243
BRD-K52904470	-0.133239	15	-0.163755	0.113597	-0.133239
BRD-K91485395	-0.133217	2	-0.133217	0.104325	-0.133217
cinchocaine	-0.133211	1	-0.133211	NA	-0.133211
BRD-K47788371	-0.133175	1	-0.133175	NA	-0.133175
suprofen	-0.133121	1	-0.133121	NA	-0.133121
BRD-K64831080	-0.133093	1	-0.133093	NA	-0.133093
BRD-K00196194	-0.13309	1	-0.13309	NA	-0.13309
BRD-K49005570	-0.133008	1	-0.133008	NA	-0.133008
ivachtin	-0.13299	7	-0.168662	0.102502	-0.13299
BRD-K09023525	-0.132967	1	-0.132967	NA	-0.132967
BRD-K02502363	-0.132896	1	-0.132896	NA	-0.132896
latanoprost	-0.132894	3	-0.181391	0.108748	-0.132894
limonin	-0.132843	1	-0.132843	NA	-0.132843
BRD-K46796516	-0.132824	1	-0.132824	NA	-0.132824
BRD-K49751344	-0.132818	2	-0.132818	0.0282206	-0.132818
BRD-K01289045	-0.132762	1	-0.132762	NA	-0.132762
BRD-K41418105	-0.132701	1	-0.132701	NA	-0.132701
BRD-K24282403	-0.132681	1	-0.132681	NA	-0.132681
latrepirdine	-0.132582	3	-0.193755	0.108139	-0.132582
BRD-K19108281	-0.13255	2	-0.13255	0.0232928	-0.13255
BRD-K91849632	-0.132538	1	-0.132538	NA	-0.132538
BRD-A13461302	-0.132461	6	-0.17201	0.109559	-0.132461
RHO-kinase-inhibitor-III[rockout]	-0.13246	49	-0.16175	0.127242	-0.13246
BRD-K38740852	-0.132456	1	-0.132456	NA	-0.132456
BRD-A47714657	-0.132431	6	-0.185859	0.164204	-0.132431
BRD-K00061590	-0.132374	1	-0.132374	NA	-0.132374
KDM-096	-0.132331	1	-0.132331	NA	-0.132331
sulfadimethoxine	-0.132323	1	-0.132323	NA	-0.132323
BRD-K26507936	-0.132313	1	-0.132313	NA	-0.132313
BRD-K87073769	-0.132313	1	-0.132313	NA	-0.132313
BRD-K86800060	-0.132275	1	-0.132275	NA	-0.132275
quinine	-0.132252	13	-0.13171	0.103614	-0.132252
BRD-K14738608	-0.13219	1	-0.13219	NA	-0.13219
BRD-K09051149	-0.132153	1	-0.132153	NA	-0.132153
BRD-K73334721	-0.132139	1	-0.132139	NA	-0.132139
BRD-K35790918	-0.132117	2	-0.132117	0.148088	-0.132117
fluoropyruvate	-0.131992	27	-0.178785	0.133538	-0.131992
BRD-K98079119	-0.131961	5	-0.146319	0.160864	-0.131961
rolipram	-0.131946	19	-0.171914	0.139074	-0.131946
mifobate	-0.13194	3	-0.152863	0.0845753	-0.13194
BRD-K44647644	-0.131883	1	-0.131883	NA	-0.131883
cephalosporanic-acid	-0.131821	3	-0.158499	0.103296	-0.131821
BRD-K16255194	-0.131536	1	-0.131536	NA	-0.131536
BRD-K36984542	-0.131535	4	-0.155666	0.0903867	-0.131535
BRD-K53437983	-0.131515	1	-0.131515	NA	-0.131515
TMI-15	-0.131318	5	-0.152536	0.0558782	-0.131318
BRD-K52178187	-0.13127	1	-0.13127	NA	-0.13127
BRD-K13653700	-0.131229	1	-0.131229	NA	-0.131229
BRD-K55210983	-0.131188	1	-0.131188	NA	-0.131188
BRD-K11792293	-0.131171	1	-0.131171	NA	-0.131171
BL-074	-0.131167	4	-0.13974	0.117431	-0.131167
BRD-K61788733	-0.131147	1	-0.131147	NA	-0.131147
BRD-K64549867	-0.131147	1	-0.131147	NA	-0.131147
desoxypeganine	-0.131018	4	-0.167589	0.0894207	-0.131018
BRD-K83933044	-0.130983	1	-0.130983	NA	-0.130983
BRD-A84238007	-0.130792	4	-0.157784	0.0959155	-0.130792
BRD-K44070326	-0.130707	1	-0.130707	NA	-0.130707
BRD-K46718584	-0.130697	1	-0.130697	NA	-0.130697
SA-417716	-0.130684	2	-0.130684	0.00361038	-0.130684
BRD-K46476822	-0.130615	1	-0.130615	NA	-0.130615
BRD-K99750259	-0.130379	3	-0.207374	0.141033	-0.130379
BRD-K97671879	-0.130268	1	-0.130268	NA	-0.130268
BRD-K23162766	-0.130124	1	-0.130124	NA	-0.130124
BRD-K80789291	-0.130043	1	-0.130043	NA	-0.130043
BRD-K10837204	-0.130006	1	-0.130006	NA	-0.130006
BRD-K81261525	-0.129914	2	-0.129914	0.144348	-0.129914
BRD-K88942732	-0.129859	1	-0.129859	NA	-0.129859
BRD-K25835363	-0.129697	2	-0.129697	0.00422508	-0.129697
fostamatinib	-0.12962	69	-0.173693	0.143483	-0.12962
SA-419010	-0.129615	5	-0.133359	0.0336933	-0.129615
BRD-K95762279	-0.129593	1	-0.129593	NA	-0.129593
BRD-K32516224	-0.129572	1	-0.129572	NA	-0.129572
BRD-K27005217	-0.129491	1	-0.129491	NA	-0.129491
BRD-K43601041	-0.12945	1	-0.12945	NA	-0.12945
BRD-K57280824	-0.12945	1	-0.12945	NA	-0.12945
SA-90024	-0.129409	2	-0.129409	0.00190876	-0.129409
BRD-K27367875	-0.129347	1	-0.129347	NA	-0.129347
BRD-K64618192	-0.129315	3	-0.153952	0.070992	-0.129315
BRD-K43556160	-0.129276	2	-0.129276	0.0105415	-0.129276
BRD-K78525220	-0.129225	1	-0.129225	NA	-0.129225
BRD-K07872006	-0.129186	4	-0.156356	0.0978943	-0.129186
BRD-K73873786	-0.129143	1	-0.129143	NA	-0.129143
BRD-K27807043	-0.129102	1	-0.129102	NA	-0.129102
BRD-K80185984	-0.129102	1	-0.129102	NA	-0.129102
BRD-K52204603	-0.129082	1	-0.129082	NA	-0.129082
BRD-A99879977	-0.129031	1	-0.129031	NA	-0.129031
BRD-K87449521	-0.129013	3	-0.165585	0.0683449	-0.129013
phenylbutyrate	-0.128952	5	-0.135337	0.0886883	-0.128952
BMS-299897	-0.128908	23	-0.173979	0.118206	-0.128908
BRD-K41342615	-0.128857	1	-0.128857	NA	-0.128857
BRD-K01691627	-0.128836	1	-0.128836	NA	-0.128836
BRD-K14151426	-0.128775	1	-0.128775	NA	-0.128775
BRD-K16813995	-0.128713	1	-0.128713	NA	-0.128713
BRD-K76876037	-0.128699	4	-0.133693	0.176986	-0.128699
kavain	-0.128697	2	-0.128697	0.11469	-0.128697
BRD-K75265238	-0.128611	1	-0.128611	NA	-0.128611
stanozolol	-0.128581	1	-0.128581	NA	-0.128581
splitomycin	-0.128495	9	-0.140646	0.124123	-0.128495
pindolol	-0.128271	11	-0.160307	0.117766	-0.128271
BRD-K30855709	-0.128243	1	-0.128243	NA	-0.128243
1,2-dichlorobenzene	-0.128212	8	-0.148728	0.14077	-0.128212
BRD-K44011183	-0.128141	1	-0.128141	NA	-0.128141
neostigmine	-0.128078	1	-0.128078	NA	-0.128078
BRD-K52914903	-0.128074	5	-0.188773	0.162013	-0.128074
tetryzoline	-0.12806	4	-0.127393	0.074589	-0.12806
raltegravir	-0.12793	2	-0.12793	0.0811741	-0.12793
BRD-K45582470	-0.127915	6	-0.141243	0.0519443	-0.127915
BRD-K24045217	-0.127864	3	-0.151472	0.0811911	-0.127864
BRD-K68368772	-0.127855	1	-0.127855	NA	-0.127855
clobutinol	-0.127751	1	-0.127751	NA	-0.127751
dibutyryl-cAMP-Na	-0.127722	1	-0.127722	NA	-0.127722
BRD-K60132930	-0.127691	1	-0.127691	NA	-0.127691
BRD-K07967886	-0.12763	1	-0.12763	NA	-0.12763
BRD-K93779718	-0.127573	3	-0.12837	0.0839138	-0.127573
dihydrorobustic-acid	-0.127513	4	-0.16562	0.107409	-0.127513
BRD-K27493325	-0.127486	1	-0.127486	NA	-0.127486
BRD-K49594309	-0.127405	1	-0.127405	NA	-0.127405
BRD-K60321290	-0.127384	1	-0.127384	NA	-0.127384
BRD-K67689741	-0.127364	1	-0.127364	NA	-0.127364
BRD-K23020884	-0.127282	1	-0.127282	NA	-0.127282
SA-246522	-0.127245	5	-0.224112	0.145782	-0.127245
BRD-K05273600	-0.127241	1	-0.127241	NA	-0.127241
BRD-K97400656	-0.127241	1	-0.127241	NA	-0.127241
BRD-K63424643	-0.12718	1	-0.12718	NA	-0.12718
thenoyltrifluoroacetone	-0.127019	6	-0.147558	0.0711127	-0.127019
BRD-K65411918	-0.126991	11	-0.155534	0.124016	-0.126991
BRD-K87400432	-0.126914	1	-0.126914	NA	-0.126914
BRD-K18891555	-0.126877	2	-0.126877	0.0789733	-0.126877
BRD-K34388789	-0.126736	3	-0.149562	0.0997233	-0.126736
TUL-XXI039	-0.126638	20	-0.169152	0.162217	-0.126638
BRD-K36596745	-0.12659	1	-0.12659	NA	-0.12659
BRD-K42790744	-0.126505	1	-0.126505	NA	-0.126505
BRD-K05211263	-0.126489	2	-0.126489	0.112781	-0.126489
BRD-K22324798	-0.126484	1	-0.126484	NA	-0.126484
BRD-K34136030	-0.126447	1	-0.126447	NA	-0.126447
BRD-A41630653	-0.126439	3	-0.170421	0.0787149	-0.126439
BRD-K32949592	-0.126437	5	-0.12454	0.141264	-0.126437
Gly-Gly-PALO	-0.126408	12	-0.155789	0.0816319	-0.126408
BRD-K53839527	-0.126382	1	-0.126382	NA	-0.126382
BRD-K91691979	-0.126299	1	-0.126299	NA	-0.126299
VU-0424182-2	-0.126249	3	-0.139726	0.113963	-0.126249
BRD-K18495986	-0.126218	3	-0.188528	0.132022	-0.126218
BRD-K86938339	-0.126137	1	-0.126137	NA	-0.126137
cefatrizine	-0.126098	3	-0.167374	0.0885014	-0.126098
BRD-K50351738	-0.12609	2	-0.12609	0.175918	-0.12609
BRD-A88029023	-0.126012	3	-0.140961	0.0582563	-0.126012
4-iodo-6-phenylpyrimidine	-0.125983	18	-0.161407	0.0871701	-0.125983
BRD-K00484200	-0.125912	1	-0.125912	NA	-0.125912
BRD-K19549666	-0.125912	1	-0.125912	NA	-0.125912
BRD-K76691125	-0.125858	5	-0.189325	0.0899317	-0.125858
BRD-K02229102	-0.12585	1	-0.12585	NA	-0.12585
BRD-K13199470	-0.12585	1	-0.12585	NA	-0.12585
ASN-05257430	-0.125793	19	-0.169705	0.16146	-0.125793
BRD-A04332542	-0.125779	1	-0.125779	NA	-0.125779
BRD-K69603398	-0.125769	2	-0.125769	0.0119008	-0.125769
BRD-K11932360	-0.125769	1	-0.125769	NA	-0.125769
BRD-K73028742	-0.125748	1	-0.125748	NA	-0.125748
BRD-K74227932	-0.125728	1	-0.125728	NA	-0.125728
BRD-A88504692	-0.125706	4	-0.16565	0.110833	-0.125706
icosapent	-0.125665	1	-0.125665	NA	-0.125665
BRD-K40758391	-0.125563	35	-0.143652	0.140297	-0.125563
BRD-K49640920	-0.125527	1	-0.125527	NA	-0.125527
BRD-K03651051	-0.125523	1	-0.125523	NA	-0.125523
BRD-K81631939	-0.125523	1	-0.125523	NA	-0.125523
BRD-K33328711	-0.125507	1	-0.125507	NA	-0.125507
BRD-K89390280	-0.125431	1	-0.125431	NA	-0.125431
BRD-K03210181	-0.125401	1	-0.125401	NA	-0.125401
BRD-K85751793	-0.125362	3	-0.154479	0.116897	-0.125362
BRD-K52689785	-0.12536	1	-0.12536	NA	-0.12536
BRD-K11981252	-0.125303	2	-0.125303	0.189959	-0.125303
BRD-K80821495	-0.125298	1	-0.125298	NA	-0.125298
rebamipide	-0.125268	1	-0.125268	NA	-0.125268
BRD-K66814954	-0.125268	2	-0.125268	0.0283855	-0.125268
zopiclone	-0.125227	1	-0.125227	NA	-0.125227
SD-6-035-A4	-0.125226	3	-0.145624	0.0811726	-0.125226
BRD-K64122011	-0.125196	1	-0.125196	NA	-0.125196
BRD-K59352217	-0.125179	1	-0.125179	NA	-0.125179
BRD-K78777980	-0.125134	3	-0.164613	0.0880578	-0.125134
ST-4039884	-0.125082	2	-0.125082	0.107107	-0.125082
BRD-K90735586	-0.125066	17	-0.184532	0.155452	-0.125066
norepinephrine	-0.125056	7	-0.157722	0.115389	-0.125056
BRD-K76073118	-0.125018	3	-0.15582	0.12005	-0.125018
BRD-K60656884	-0.124951	1	-0.124951	NA	-0.124951
androstenedione	-0.124913	8	-0.185814	0.128083	-0.124913
BRD-K52463977	-0.12491	1	-0.12491	NA	-0.12491
BRD-K63301075	-0.12484	2	-0.12484	0.0249177	-0.12484
bepridil	-0.124814	3	-0.135411	0.0686267	-0.124814
BRD-K06550805	-0.124807	1	-0.124807	NA	-0.124807
BRD-K01229043	-0.1248	3	-0.144888	0.0403625	-0.1248
BRD-K55996983	-0.124795	5	-0.167895	0.106197	-0.124795
BRD-K54046891	-0.124717	2	-0.124717	0.0442655	-0.124717
BRD-K76951091	-0.124678	5	-0.166708	0.110724	-0.124678
BRD-K43774268	-0.124664	1	-0.124664	NA	-0.124664
RAN-14B	-0.124658	2	-0.124658	0.0885605	-0.124658
BRD-K35254025	-0.124637	3	-0.13854	0.104585	-0.124637
BRD-K26193607	-0.124627	1	-0.124627	NA	-0.124627
BRD-K61050052	-0.124622	1	-0.124622	NA	-0.124622
SA-244358	-0.124586	1	-0.124586	NA	-0.124586
nabumetone	-0.124564	7	-0.147824	0.0960587	-0.124564
BRD-K74185228	-0.124542	1	-0.124542	NA	-0.124542
BRD-K68849294	-0.124501	1	-0.124501	NA	-0.124501
BRD-K64970062	-0.124485	16	-0.142384	0.095891	-0.124485
BRD-K05225561	-0.124425	3	-0.17899	0.0971305	-0.124425
BRD-K39629581	-0.124419	1	-0.124419	NA	-0.124419
BRD-K17777116	-0.124286	2	-0.124286	0.170689	-0.124286
BRD-K41547297	-0.124186	2	-0.124186	0.0210424	-0.124186
BRD-K70693222	-0.124169	7	-0.157701	0.0966921	-0.124169
BRD-K15224350	-0.124071	1	-0.124071	NA	-0.124071
BRD-K06476055	-0.12404	5	-0.175227	0.1171	-0.12404
BRD-K50981189	-0.124034	1	-0.124034	NA	-0.124034
hyoscyamine	-0.124022	7	-0.128262	0.0694424	-0.124022
BRD-K94579454	-0.124014	1	-0.124014	NA	-0.124014
cirazoline	-0.123997	7	-0.15	0.113122	-0.123997
tetradecylthioacetic-acid	-0.123977	6	-0.141908	0.114942	-0.123977
BRD-K18913711	-0.123949	1	-0.123949	NA	-0.123949
dieldrin	-0.123906	1	-0.123906	NA	-0.123906
BG-1012	-0.123857	2	-0.123857	0.136707	-0.123857
BRD-K69672581	-0.123765	1	-0.123765	NA	-0.123765
BRD-K15054362	-0.123755	1	-0.123755	NA	-0.123755
darinaparsin	-0.123746	14	-0.175687	0.14872	-0.123746
lisuride	-0.123466	2	-0.123466	0.074398	-0.123466
IKK-2-inhibitor	-0.123369	6	-0.113288	0.116214	-0.123369
quinapril	-0.123331	3	-0.132168	0.0885767	-0.123331
BRD-K51179640	-0.123274	1	-0.123274	NA	-0.123274
BRD-K99381377	-0.123222	5	-0.174642	0.129469	-0.123222
BRD-K54930318	-0.123192	1	-0.123192	NA	-0.123192
BRD-K23211153	-0.123171	1	-0.123171	NA	-0.123171
BRD-K64326023	-0.123143	2	-0.123143	0.00602724	-0.123143
BRD-K63628486	-0.122967	1	-0.122967	NA	-0.122967
BRD-K95606637	-0.122917	18	-0.176607	0.120821	-0.122917
BRD-K24002047	-0.122906	1	-0.122906	NA	-0.122906
phenacetin	-0.122905	6	-0.155282	0.0993486	-0.122905
BRD-K60341033	-0.1229	3	-0.201515	0.166152	-0.1229
BRD-K37618507	-0.122849	4	-0.136366	0.083357	-0.122849
BRD-M11500571	-0.122701	1	-0.122701	NA	-0.122701
BRD-K76925500	-0.12266	1	-0.12266	NA	-0.12266
BRD-K46980879	-0.122578	1	-0.122578	NA	-0.122578
EHPG-piperazine	-0.12254	3	-0.168589	0.0905567	-0.12254
BRD-K78627754	-0.122517	1	-0.122517	NA	-0.122517
BRD-K46378421	-0.122476	1	-0.122476	NA	-0.122476
proxymetacaine	-0.12246	2	-0.12246	0.0905126	-0.12246
BRD-K72461570	-0.122415	1	-0.122415	NA	-0.122415
BRD-K32827536	-0.122414	3	-0.161984	0.101251	-0.122414
BRD-K31412180	-0.122343	1	-0.122343	NA	-0.122343
BRD-K92302554	-0.122275	1	-0.122275	NA	-0.122275
BRD-K06311439	-0.12227	1	-0.12227	NA	-0.12227
BRD-K07276035	-0.122251	3	-0.122045	0.0787119	-0.122251
BRD-K37762845	-0.122249	5	-0.137853	0.103395	-0.122249
norketamine	-0.122245	2	-0.122245	0.0096653	-0.122245
KU-C103868	-0.122225	2	-0.122225	0.115416	-0.122225
BRD-K12668859	-0.122149	1	-0.122149	NA	-0.122149
BRD-K74094800	-0.122149	1	-0.122149	NA	-0.122149
BRD-K59904884	-0.122129	1	-0.122129	NA	-0.122129
NF-449	-0.122128	12	-0.115963	0.125227	-0.122128
oxandrolone	-0.122127	1	-0.122127	NA	-0.122127
BRD-K19402218	-0.122088	1	-0.122088	NA	-0.122088
SA-1458689	-0.121985	4	-0.221617	0.225819	-0.121985
BRD-K90974935	-0.121924	1	-0.121924	NA	-0.121924
BRD-K24213763	-0.121904	1	-0.121904	NA	-0.121904
BRD-K92327934	-0.121881	2	-0.121881	0.124532	-0.121881
BRD-K84994827	-0.121822	1	-0.121822	NA	-0.121822
PRIMA1	-0.121714	15	-0.138069	0.108648	-0.121714
BRD-K66271478	-0.121638	1	-0.121638	NA	-0.121638
SA-1939915	-0.121619	2	-0.121619	0.00286045	-0.121619
zaleplon	-0.121571	2	-0.121571	0.123109	-0.121571
BRD-K12511144	-0.121515	1	-0.121515	NA	-0.121515
BRD-K97961692	-0.121515	1	-0.121515	NA	-0.121515
BRD-K00547540	-0.121458	1	-0.121458	NA	-0.121458
BRD-K95096346	-0.121454	1	-0.121454	NA	-0.121454
BRD-K96150242	-0.121394	2	-0.121394	0.0717781	-0.121394
BRD-A43087975	-0.12138	2	-0.12138	0.136172	-0.12138
tranylcypromine	-0.12135	6	-0.164734	0.139415	-0.12135
BRD-K44893543	-0.121329	4	-0.114939	0.0909818	-0.121329
VU-0400193-3	-0.121242	3	-0.15456	0.0746658	-0.121242
BRD-K22356478	-0.121089	1	-0.121089	NA	-0.121089
BRD-K20112532	-0.121069	4	-0.146427	0.0870835	-0.121069
UNC-0321	-0.121058	14	-0.145462	0.0927842	-0.121058
BRD-K59611835	-0.121008	1	-0.121008	NA	-0.121008
BRD-K05032830	-0.120967	1	-0.120967	NA	-0.120967
BRD-K07464613	-0.120905	1	-0.120905	NA	-0.120905
BRD-K50608366	-0.120902	1	-0.120902	NA	-0.120902
BRD-K21005091	-0.120838	7	-0.1458	0.0964784	-0.120838
SA-423167	-0.120836	5	-0.197486	0.114065	-0.120836
sparfosic-acid	-0.120821	13	-0.154388	0.151264	-0.120821
droperidol	-0.120758	8	-0.138074	0.083093	-0.120758
taurocholic-acid	-0.120705	10	-0.167961	0.100134	-0.120705
BRD-K25119693	-0.12064	1	-0.12064	NA	-0.12064
aminomethyltransferase	-0.120637	6	-0.130503	0.120566	-0.120637
iodixanol	-0.120626	1	-0.120626	NA	-0.120626
BRD-A30083233	-0.120606	6	-0.193125	0.176224	-0.120606
etilefrine	-0.120509	5	-0.170114	0.176468	-0.120509
BRD-K28105726	-0.120452	1	-0.120452	NA	-0.120452
BRD-K49988102	-0.120349	1	-0.120349	NA	-0.120349
BRD-K41668190	-0.120323	9	-0.142303	0.0931492	-0.120323
BRD-K08920503	-0.120309	1	-0.120309	NA	-0.120309
BRD-K31593084	-0.120309	1	-0.120309	NA	-0.120309
BRD-K08760804	-0.120288	1	-0.120288	NA	-0.120288
BRD-K72869385	-0.120268	1	-0.120268	NA	-0.120268
BRD-K57696989	-0.120104	1	-0.120104	NA	-0.120104
BRD-K38493271	-0.120087	1	-0.120087	NA	-0.120087
BRD-K11401851	-0.120063	1	-0.120063	NA	-0.120063
BRD-U65466710	-0.119996	2	-0.119996	0.0250221	-0.119996
dolasetron	-0.11996	4	-0.178687	0.176509	-0.11996
BRD-K16705018	-0.119924	1	-0.119924	NA	-0.119924
BRD-K15440898	-0.11991	1	-0.11991	NA	-0.11991
BRD-A20488704	-0.119904	2	-0.119904	0.105551	-0.119904
cefoxitin	-0.119895	4	-0.152528	0.0733772	-0.119895
BRD-K78778188	-0.119881	2	-0.119881	0.0694066	-0.119881
BRD-K41649460	-0.119818	1	-0.119818	NA	-0.119818
BRD-K88376874	-0.119736	1	-0.119736	NA	-0.119736
BRD-K76637414	-0.119695	1	-0.119695	NA	-0.119695
GYKI-52466	-0.119665	6	-0.124571	0.108702	-0.119665
BRD-K46961308	-0.119556	2	-0.119556	0.0321682	-0.119556
BRD-K69449918	-0.119556	1	-0.119556	NA	-0.119556
BRD-K84015265	-0.119511	1	-0.119511	NA	-0.119511
alfaxalone	-0.119462	4	-0.135472	0.0698772	-0.119462
BRD-K86694468	-0.119409	1	-0.119409	NA	-0.119409
BRD-K66185487	-0.119368	1	-0.119368	NA	-0.119368
BRD-K78701355	-0.119346	2	-0.119346	0.207678	-0.119346
BRD-K28073457	-0.119306	1	-0.119306	NA	-0.119306
BRD-K69806016	-0.119225	1	-0.119225	NA	-0.119225
ciproxifan	-0.119198	2	-0.119198	0.00975206	-0.119198
glycodeoxycholic-acid	-0.11918	8	-0.158247	0.159834	-0.11918
BRD-K89326053	-0.119102	1	-0.119102	NA	-0.119102
BRD-K80126354	-0.119017	5	-0.183652	0.166838	-0.119017
sirtinol	-0.118991	4	-0.101626	0.121157	-0.118991
BRD-A83802330	-0.118968	3	-0.133018	0.095624	-0.118968
BRD-K93859331	-0.118937	1	-0.118937	NA	-0.118937
BRD-K79917113	-0.118918	1	-0.118918	NA	-0.118918
BRD-K92730269	-0.118897	1	-0.118897	NA	-0.118897
BRD-K76188144	-0.11889	12	-0.139613	0.117605	-0.11889
BRD-K52240583	-0.118816	1	-0.118816	NA	-0.118816
ciclacillin	-0.118685	5	-0.124102	0.0934132	-0.118685
ARG-CSC-91	-0.118637	14	-0.158703	0.139205	-0.118637
BRD-K58033375	-0.118611	1	-0.118611	NA	-0.118611
BRD-K64619734	-0.11855	1	-0.11855	NA	-0.11855
sitagliptin	-0.118536	7	-0.157476	0.134981	-0.118536
BRD-K50639228	-0.118388	2	-0.118388	0.0465883	-0.118388
BRD-K21033948	-0.118325	1	-0.118325	NA	-0.118325
BRD-K34576879	-0.118264	1	-0.118264	NA	-0.118264
BRD-K79001525	-0.118223	1	-0.118223	NA	-0.118223
BRD-K96113587	-0.118223	1	-0.118223	NA	-0.118223
BRD-K73170797	-0.118182	1	-0.118182	NA	-0.118182
BRD-K78496556	-0.118181	3	-0.150973	0.0811383	-0.118181
BRD-K08781018	-0.11818	1	-0.11818	NA	-0.11818
BRD-K90947365	-0.118161	1	-0.118161	NA	-0.118161
BRD-K01121544	-0.118079	1	-0.118079	NA	-0.118079
MDL-11939	-0.118076	4	-0.195221	0.191618	-0.118076
BRD-K73397518	-0.118039	1	-0.118039	NA	-0.118039
BRD-K11883928	-0.118037	2	-0.118037	0.124127	-0.118037
BRD-K24598397	-0.117984	5	-0.153346	0.119052	-0.117984
BRD-K56452877	-0.117961	1	-0.117961	NA	-0.117961
nitrarine	-0.117939	3	-0.176045	0.226529	-0.117939
BRD-K92810472	-0.117711	1	-0.117711	NA	-0.117711
BRD-K48654093	-0.117674	1	-0.117674	NA	-0.117674
BRD-K36773541	-0.117609	1	-0.117609	NA	-0.117609
BRD-K89712338	-0.117568	1	-0.117568	NA	-0.117568
BRD-K35637774	-0.117323	1	-0.117323	NA	-0.117323
BRD-K93157782	-0.117323	1	-0.117323	NA	-0.117323
SR-48692	-0.117307	2	-0.117307	0.0190383	-0.117307
BRD-K67053230	-0.117241	1	-0.117241	NA	-0.117241
K784-3391	-0.117184	2	-0.117184	0.121458	-0.117184
BRD-K05111274	-0.116893	1	-0.116893	NA	-0.116893
BRD-K90466405	-0.116852	2	-0.116852	0.013477	-0.116852
lenalidomide	-0.116769	19	-0.169317	0.148362	-0.116769
ST-4028268	-0.116767	6	-0.133002	0.0501551	-0.116767
VU-0420363-1	-0.116509	6	-0.155624	0.0696549	-0.116509
evodiamine	-0.116485	21	-0.150585	0.127188	-0.116485
BRD-K08887444	-0.116484	3	-0.128928	0.0698993	-0.116484
BRD-K60857329	-0.116341	1	-0.116341	NA	-0.116341
moexipril	-0.116319	3	-0.143558	0.106311	-0.116319
BRD-K24925364	-0.116305	2	-0.116305	0.182179	-0.116305
BRD-K66908362	-0.1163	3	-0.13953	0.0485465	-0.1163
BRD-K81927853	-0.11626	2	-0.11626	0.115523	-0.11626
BRD-K75040614	-0.116149	6	-0.172998	0.172269	-0.116149
CO-102862	-0.116119	3	-0.0935296	0.0832613	-0.116119
BRD-K06187854	-0.116075	1	-0.116075	NA	-0.116075
BRD-K16144417	-0.116034	1	-0.116034	NA	-0.116034
BRD-K71101608	-0.116014	1	-0.116014	NA	-0.116014
BRD-K93667957	-0.115973	1	-0.115973	NA	-0.115973
BRD-A93426597	-0.115877	4	-0.142546	0.0768151	-0.115877
SA-1456456	-0.115819	4	-0.143396	0.141324	-0.115819
BRD-K71599932	-0.115808	1	-0.115808	NA	-0.115808
BRD-K26173688	-0.115646	1	-0.115646	NA	-0.115646
SA-1459224	-0.115587	5	-0.174157	0.11984	-0.115587
methapyrilene	-0.115573	2	-0.115573	0.101815	-0.115573
BRD-K59036917	-0.115572	24	-0.125155	0.0869455	-0.115572
BRD-K07060092	-0.115503	1	-0.115503	NA	-0.115503
BRD-K82014438	-0.115425	1	-0.115425	NA	-0.115425
BRD-K62019457	-0.115401	3	-0.129061	0.128274	-0.115401
BRD-K98621344	-0.115399	1	-0.115399	NA	-0.115399
BRD-A12083771	-0.115368	14	-0.166188	0.13521	-0.115368
BRD-K89696951	-0.115263	5	-0.17811	0.130885	-0.115263
BRD-K13807179	-0.115257	1	-0.115257	NA	-0.115257
BRD-K71182391	-0.115125	3	-0.140871	0.0912031	-0.115125
BRD-K89114227	-0.115053	1	-0.115053	NA	-0.115053
BRD-K05928130	-0.114971	1	-0.114971	NA	-0.114971
BRD-K54445308	-0.114971	1	-0.114971	NA	-0.114971
BRD-K33061098	-0.11492	1	-0.11492	NA	-0.11492
BRD-K83790954	-0.114879	2	-0.114879	0.18687	-0.114879
SA-424068	-0.114852	1	-0.114852	NA	-0.114852
BRD-K37255594	-0.114811	1	-0.114811	NA	-0.114811
BRD-K94809766	-0.114811	1	-0.114811	NA	-0.114811
BRD-K88318034	-0.114685	1	-0.114685	NA	-0.114685
BRD-A76732176	-0.114639	3	-0.171922	0.103874	-0.114639
BRD-K02598395	-0.114607	2	-0.114607	0.133315	-0.114607
BRD-K28508449	-0.114595	2	-0.114595	0.0375271	-0.114595
BRD-K25249292	-0.11446	1	-0.11446	NA	-0.11446
BRD-K72808738	-0.114348	1	-0.114348	NA	-0.114348
procainamide	-0.114339	5	-0.132106	0.102224	-0.114339
BRD-K72837898	-0.114235	1	-0.114235	NA	-0.114235
BRD-K57490099	-0.114214	1	-0.114214	NA	-0.114214
cyanoquinoline-11	-0.114174	23	-0.168131	0.146938	-0.114174
BRD-K21363211	-0.114174	1	-0.114174	NA	-0.114174
BRD-K87426499	-0.114159	6	-0.164256	0.0963309	-0.114159
ST-4049616	-0.11414	4	-0.116802	0.110371	-0.11414
buspirone	-0.114114	5	-0.105759	0.0992762	-0.114114
BRD-K39530782	-0.114112	1	-0.114112	NA	-0.114112
fentiazac	-0.114101	3	-0.0965971	0.0980399	-0.114101
U-54494A	-0.113994	2	-0.113994	0.098003	-0.113994
BRD-K89141537	-0.113993	1	-0.113993	NA	-0.113993
BRD-K27006579	-0.113991	2	-0.113991	0.0546282	-0.113991
BRD-K91501298	-0.113989	1	-0.113989	NA	-0.113989
BRD-K94643104	-0.113989	1	-0.113989	NA	-0.113989
BRD-K75903201	-0.113869	6	-0.16593	0.162786	-0.113869
cloperastine	-0.113865	1	-0.113865	NA	-0.113865
docosatrienoic-acid	-0.113826	7	-0.130613	0.11158	-0.113826
BMY-14802	-0.11382	2	-0.11382	0.220756	-0.11382
BRD-K81314178	-0.113694	10	-0.157215	0.139847	-0.113694
meptazinol	-0.113637	3	-0.158364	0.119338	-0.113637
BRD-K77933659	-0.113519	1	-0.113519	NA	-0.113519
BRD-K86617991	-0.113478	1	-0.113478	NA	-0.113478
BRD-K52219182	-0.113427	2	-0.113427	0.190355	-0.113427
L-693403	-0.113403	7	-0.129358	0.144649	-0.113403
BRD-K10731645	-0.113366	3	-0.142026	0.0874169	-0.113366
TUL-XVIII076	-0.11334	4	-0.14355	0.0861259	-0.11334
farnesylcysteine-methyl-ester	-0.113302	5	-0.160953	0.0997881	-0.113302
colforsin	-0.113277	15	-0.173755	0.14536	-0.113277
BRD-K47881779	-0.113253	1	-0.113253	NA	-0.113253
BRD-K40608370	-0.112725	1	-0.112725	NA	-0.112725
BRD-K65485797	-0.112705	1	-0.112705	NA	-0.112705
BRD-K01089529	-0.112578	3	-0.0684254	0.108897	-0.112578
BRD-K06884091	-0.112558	1	-0.112558	NA	-0.112558
BRD-K39446093	-0.112558	1	-0.112558	NA	-0.112558
tetrabenazine	-0.112487	7	-0.186176	0.137527	-0.112487
BRD-K18152229	-0.112419	1	-0.112419	NA	-0.112419
clioquinol	-0.112404	4	-0.0943885	0.131519	-0.112404
dictamnine	-0.112365	4	-0.110092	0.125094	-0.112365
BRD-K11742792	-0.112353	1	-0.112353	NA	-0.112353
BRD-K66866270	-0.112337	2	-0.112337	0.178853	-0.112337
trimetozine	-0.112317	5	-0.135288	0.0709648	-0.112317
BRD-K82765406	-0.112292	1	-0.112292	NA	-0.112292
MW-STK33-3B	-0.112276	4	-0.136207	0.0964903	-0.112276
lupanine	-0.112266	7	-0.151656	0.115275	-0.112266
BRD-K78327149	-0.112251	1	-0.112251	NA	-0.112251
BRD-K29809218	-0.112153	1	-0.112153	NA	-0.112153
BRD-K23557133	-0.112141	2	-0.112141	0.080474	-0.112141
KUC104502N	-0.112101	3	-0.0624253	0.0970078	-0.112101
lopinavir	-0.112064	9	-0.187844	0.142594	-0.112064
2-fluoropalmitic-acid	-0.111974	19	-0.149092	0.148045	-0.111974
BRD-K50576452	-0.111883	1	-0.111883	NA	-0.111883
naftopidil	-0.11177	5	-0.151485	0.0997141	-0.11177
BL-050	-0.111718	7	-0.127456	0.107236	-0.111718
BRD-A12643502	-0.111656	2	-0.111656	0.139108	-0.111656
topiramate	-0.111597	2	-0.111597	0.151992	-0.111597
SA-424936	-0.111545	3	-0.162762	0.160235	-0.111545
BRD-K80841398	-0.111474	1	-0.111474	NA	-0.111474
BRD-K97440728	-0.111452	1	-0.111452	NA	-0.111452
BRD-K85580279	-0.1114	4	-0.124628	0.0661385	-0.1114
racephedrine	-0.111376	6	-0.195521	0.151641	-0.111376
BRD-K19004531	-0.111298	3	-0.17765	0.118699	-0.111298
BRD-K04104496	-0.111151	1	-0.111151	NA	-0.111151
BRD-K07700224	-0.111106	1	-0.111106	NA	-0.111106
BRD-K57592392	-0.111096	3	-0.148192	0.101788	-0.111096
BRD-K12579869	-0.111014	3	-0.135493	0.0824745	-0.111014
BRD-K11468724	-0.110987	1	-0.110987	NA	-0.110987
felbamate	-0.11092	7	-0.153305	0.100733	-0.11092
BRD-K38304289	-0.110902	1	-0.110902	NA	-0.110902
OM-137	-0.110862	7	-0.177914	0.174282	-0.110862
BRD-K32111336	-0.11086	4	-0.129182	0.0752046	-0.11086
quinisocaine	-0.110798	1	-0.110798	NA	-0.110798
YS-035	-0.110787	2	-0.110787	0.125472	-0.110787
SD-6-035-A8	-0.11078	5	-0.124765	0.0796936	-0.11078
BRD-K12187358	-0.110779	1	-0.110779	NA	-0.110779
tridihexethyl	-0.110769	1	-0.110769	NA	-0.110769
SA-1459714	-0.110739	3	-0.157609	0.121942	-0.110739
BRD-K06800040	-0.110734	6	-0.116581	0.102262	-0.110734
BRD-K46267071	-0.110697	1	-0.110697	NA	-0.110697
BRD-K87341885	-0.110697	1	-0.110697	NA	-0.110697
griseofulvin	-0.110645	6	-0.149986	0.104733	-0.110645
BRD-K17742539	-0.110619	1	-0.110619	NA	-0.110619
BRD-K19689423	-0.110619	1	-0.110619	NA	-0.110619
BRD-K79333016	-0.110605	2	-0.110605	0.144328	-0.110605
BRD-K54916924	-0.110554	1	-0.110554	NA	-0.110554
BRD-K49911380	-0.110517	1	-0.110517	NA	-0.110517
BRD-K46555875	-0.110513	2	-0.110513	0.0960017	-0.110513
BRD-K44413293	-0.110493	1	-0.110493	NA	-0.110493
BRD-K61437861	-0.110435	1	-0.110435	NA	-0.110435
glycopyrrolate	-0.110411	5	-0.139877	0.140301	-0.110411
BRD-K92135888	-0.11039	1	-0.11039	NA	-0.11039
BRD-K06417531	-0.110247	1	-0.110247	NA	-0.110247
BRD-K64314806	-0.1102	5	-0.132466	0.0581605	-0.1102
ketocholesterol	-0.110195	4	-0.0983905	0.129455	-0.110195
icilin	-0.110181	3	-0.137853	0.122315	-0.110181
BRD-K61260096	-0.110149	1	-0.110149	NA	-0.110149
phylloquinone	-0.110096	4	-0.14674	0.09813	-0.110096
BRD-K41143549	-0.110059	4	-0.121769	0.106511	-0.110059
BRD-K56621049	-0.109981	3	-0.138172	0.0638914	-0.109981
BRD-K56596360	-0.109919	7	-0.13629	0.09753	-0.109919
GR-135531	-0.109849	1	-0.109849	NA	-0.109849
BRD-A37501891	-0.109771	2	-0.109771	0.0950676	-0.109771
BG-STK33-55	-0.109745	12	-0.195179	0.171108	-0.109745
BRD-K09290524	-0.109637	1	-0.109637	NA	-0.109637
BRD-K47724900	-0.109637	1	-0.109637	NA	-0.109637
BRD-K82957261	-0.109613	1	-0.109613	NA	-0.109613
BRD-K24469697	-0.109576	1	-0.109576	NA	-0.109576
BRD-K86194107	-0.109552	1	-0.109552	NA	-0.109552
BRD-K31441680	-0.10952	4	-0.0992494	0.101908	-0.10952
BRD-K35510956	-0.109351	1	-0.109351	NA	-0.109351
irilin-a	-0.109294	2	-0.109294	0.167059	-0.109294
BRD-K99383477	-0.10929	1	-0.10929	NA	-0.10929
BRD-K57611352	-0.109225	2	-0.109225	0.129275	-0.109225
BRD-K11517399	-0.109184	1	-0.109184	NA	-0.109184
3-amino-benzamide	-0.109122	21	-0.130533	0.126743	-0.109122
VU-0415012	-0.108939	2	-0.108939	0.182792	-0.108939
BRD-K14413722	-0.108918	2	-0.108918	0.174478	-0.108918
BRD-K32803351	-0.108799	1	-0.108799	NA	-0.108799
BRD-K49939055	-0.108775	1	-0.108775	NA	-0.108775
BRD-K34547533	-0.108733	2	-0.108733	0.124068	-0.108733
BRD-K47825575	-0.108725	4	-0.109315	0.0854032	-0.108725
BRD-K09761560	-0.108611	1	-0.108611	NA	-0.108611
amiprilose	-0.108519	1	-0.108519	NA	-0.108519
BRD-K28180706	-0.108481	4	-0.131045	0.06953	-0.108481
BRD-K49807497	-0.108448	2	-0.108448	0.135044	-0.108448
BRD-K91898214	-0.10839	1	-0.10839	NA	-0.10839
BRD-K21170640	-0.108242	4	-0.101284	0.109553	-0.108242
BRD-K13759728	-0.108202	1	-0.108202	NA	-0.108202
BRD-K59633395	-0.108188	3	-0.130401	0.108917	-0.108188
BRD-K71404640	-0.108161	1	-0.108161	NA	-0.108161
metolazone	-0.108138	6	-0.171499	0.14256	-0.108138
BRD-K59761766	-0.108078	2	-0.108078	0.168375	-0.108078
propentofylline	-0.108068	3	-0.129018	0.0954158	-0.108068
ST-208960	-0.108033	2	-0.108033	0.0996949	-0.108033
BRD-K45543414	-0.108018	1	-0.108018	NA	-0.108018
BRD-K96752129	-0.107996	2	-0.107996	0.207476	-0.107996
BRD-K83388394	-0.10792	1	-0.10792	NA	-0.10792
BRD-K27009196	-0.107895	1	-0.107895	NA	-0.107895
BRD-K33297438	-0.107805	4	-0.11817	0.0447222	-0.107805
BU-224	-0.107771	2	-0.107771	0.08734	-0.107771
BRD-K73238422	-0.107738	3	-0.157967	0.104947	-0.107738
BRD-K73004613	-0.107615	3	-0.146311	0.0685046	-0.107615
dropropizine	-0.107486	6	-0.088319	0.11117	-0.107486
EX-527	-0.107443	24	-0.157045	0.146225	-0.107443
BRD-K75557837	-0.107415	1	-0.107415	NA	-0.107415
BRD-K68323967	-0.107384	1	-0.107384	NA	-0.107384
BRD-K17070436	-0.107343	1	-0.107343	NA	-0.107343
BRD-K73255556	-0.107261	1	-0.107261	NA	-0.107261
piperacillin	-0.107093	6	-0.141413	0.0830735	-0.107093
BRD-K20554239	-0.107016	1	-0.107016	NA	-0.107016
PNU-120596	-0.106978	5	-0.106074	0.0825821	-0.106978
trazodone	-0.106939	6	-0.117307	0.0806724	-0.106939
dexfenfluramine	-0.106939	2	-0.106939	0.171548	-0.106939
verapamil	-0.106824	26	-0.147354	0.152678	-0.106824
LY-364947	-0.106823	9	-0.213108	0.185381	-0.106823
BRD-K62865272	-0.106774	1	-0.106774	NA	-0.106774
BRD-A13914662	-0.106752	5	-0.148826	0.09998	-0.106752
BRD-K97186212	-0.106689	1	-0.106689	NA	-0.106689
acetyl-farnesyl-cysteine	-0.106674	7	-0.185718	0.16586	-0.106674
BRD-K67733357	-0.106668	1	-0.106668	NA	-0.106668
letrozole	-0.106598	5	-0.160605	0.119328	-0.106598
BRD-K25994126	-0.10655	1	-0.10655	NA	-0.10655
BRD-K27398156	-0.106525	1	-0.106525	NA	-0.106525
BRD-K47102646	-0.106505	1	-0.106505	NA	-0.106505
ARG-CSC-22	-0.106484	3	-0.133857	0.063294	-0.106484
BRD-K88844437	-0.106425	2	-0.106425	0.0179913	-0.106425
BRD-K02446652	-0.106362	1	-0.106362	NA	-0.106362
BRD-K54657957	-0.106356	2	-0.106356	0.103616	-0.106356
CG-930	-0.106319	24	-0.104953	0.131548	-0.106319
BRD-K98956791	-0.106284	1	-0.106284	NA	-0.106284
BRD-K31635696	-0.106239	1	-0.106239	NA	-0.106239
BRD-K89329876	-0.106147	29	-0.150442	0.112214	-0.106147
BRD-K39006362	-0.105994	1	-0.105994	NA	-0.105994
BRD-K55034844	-0.105983	5	-0.148875	0.107208	-0.105983
BRD-K31230167	-0.105916	1	-0.105916	NA	-0.105916
BRD-K27817736	-0.105895	1	-0.105895	NA	-0.105895
BRD-K41354272	-0.105813	1	-0.105813	NA	-0.105813
BRD-K00349278	-0.105793	1	-0.105793	NA	-0.105793
BRD-K36317223	-0.105594	5	-0.136065	0.0998552	-0.105594
BRD-K50358328	-0.105564	1	-0.105564	NA	-0.105564
BRD-K40577058	-0.105523	3	-0.130319	0.0883111	-0.105523
ofloxacin	-0.105506	6	-0.135763	0.102354	-0.105506
BRD-K44521151	-0.105503	1	-0.105503	NA	-0.105503
BRD-K89808696	-0.105498	2	-0.105498	0.134516	-0.105498
scoulerine	-0.105474	9	-0.14771	0.160825	-0.105474
BRD-A52647795	-0.105442	2	-0.105442	0.111358	-0.105442
I-OMe-AG-538	-0.105422	4	-0.10428	0.0814794	-0.105422
BRD-K97008061	-0.105282	1	-0.105282	NA	-0.105282
BRD-K58784778	-0.105268	1	-0.105268	NA	-0.105268
sulfafurazole	-0.105256	8	-0.0998057	0.112739	-0.105256
tetramethyl-haematoxylone	-0.10524	5	-0.0508589	0.103844	-0.10524
BRD-K37517867	-0.105237	1	-0.105237	NA	-0.105237
BRD-K62019540	-0.105227	3	-0.14764	0.0741712	-0.105227
trehalose	-0.105194	2	-0.105194	0.112183	-0.105194
BRD-A19928752	-0.104994	5	-0.192855	0.162654	-0.104994
BRD-K59939374	-0.104978	5	-0.0417178	0.114678	-0.104978
BRD-K68494763	-0.104975	1	-0.104975	NA	-0.104975
phenylalanyltyrosine	-0.104967	4	-0.0932004	0.10892	-0.104967
BRD-K46562045	-0.10491	1	-0.10491	NA	-0.10491
BRD-K83391808	-0.104869	1	-0.104869	NA	-0.104869
BRD-K62578746	-0.104847	1	-0.104847	NA	-0.104847
BRD-K10008415	-0.104811	1	-0.104811	NA	-0.104811
BRD-K28851694	-0.104807	1	-0.104807	NA	-0.104807
AS-703026	-0.104767	12	-0.159368	0.150514	-0.104767
baeomycesic-acid	-0.104738	3	-0.127055	0.112189	-0.104738
BRD-K27525788	-0.104726	1	-0.104726	NA	-0.104726
BRD-K68211814	-0.104506	4	-0.105114	0.0664487	-0.104506
BRD-K06716139	-0.104505	1	-0.104505	NA	-0.104505
EMF-sumo1-1	-0.1044	4	-0.198609	0.198302	-0.1044
IB-MECA	-0.104371	6	-0.111341	0.0818422	-0.104371
isamoltan	-0.104321	2	-0.104321	0.234855	-0.104321
BRD-K66975912	-0.104276	1	-0.104276	NA	-0.104276
BRD-K98004941	-0.104243	3	-0.109208	0.0440244	-0.104243
BRD-K36353158	-0.104214	1	-0.104214	NA	-0.104214
BRD-K99432717	-0.103969	1	-0.103969	NA	-0.103969
anandamide	-0.103944	6	-0.141759	0.0864915	-0.103944
BRD-K14159335	-0.103928	1	-0.103928	NA	-0.103928
phenelzine	-0.103924	5	-0.14402	0.110768	-0.103924
BRD-K58282082	-0.103911	1	-0.103911	NA	-0.103911
BRD-K24705176	-0.103894	3	-0.121485	0.0525179	-0.103894
BRD-K23191900	-0.103789	1	-0.103789	NA	-0.103789
pentoxyverine	-0.103769	2	-0.103769	0.131973	-0.103769
ipsapirone	-0.103723	6	-0.0889427	0.0715195	-0.103723
BRD-K33979365	-0.103601	1	-0.103601	NA	-0.103601
BRD-K00954209	-0.103582	10	-0.1088	0.10399	-0.103582
BRD-K96194181	-0.103534	2	-0.103534	0.113027	-0.103534
BRD-K36490574	-0.103446	2	-0.103446	0.140886	-0.103446
arecaidine	-0.103394	13	-0.161076	0.120313	-0.103394
BRD-K23961390	-0.103235	2	-0.103235	0.0343549	-0.103235
BRD-K31260488	-0.103194	3	-0.128875	0.0465683	-0.103194
naltriben	-0.103059	1	-0.103059	NA	-0.103059
BRD-A74699940	-0.103053	2	-0.103053	0.118843	-0.103053
flumazenil	-0.102952	9	-0.158896	0.144	-0.102952
BRD-K34545919	-0.102946	4	-0.0933905	0.110152	-0.102946
RDR-01440SC	-0.102804	6	-0.178364	0.160516	-0.102804
BRD-K35133769	-0.102788	4	-0.132548	0.0821295	-0.102788
BRD-K34952911	-0.102731	3	-0.0965031	0.121792	-0.102731
BRD-K72381041	-0.102705	6	-0.0991533	0.101079	-0.102705
BRD-K53335770	-0.102679	2	-0.102679	0.113687	-0.102679
TTNPB	-0.102644	19	-0.152843	0.131363	-0.102644
BRD-K20510412	-0.102577	5	-0.148438	0.159822	-0.102577
BRD-K75455321	-0.102562	1	-0.102562	NA	-0.102562
BRD-A84280790	-0.1025	3	-0.133591	0.0551485	-0.1025
ambroxol	-0.102497	5	-0.146912	0.145602	-0.102497
cytosporone-b	-0.102408	18	-0.106438	0.107384	-0.102408
BRD-K93367411	-0.102396	4	-0.120505	0.0714101	-0.102396
BRD-K04521490	-0.102374	1	-0.102374	NA	-0.102374
BRD-K71779338	-0.102374	1	-0.102374	NA	-0.102374
BRD-K82803470	-0.102357	1	-0.102357	NA	-0.102357
BRD-K90697054	-0.102301	2	-0.102301	0.0942086	-0.102301
BRD-K07508147	-0.102256	2	-0.102256	0.0869554	-0.102256
BRD-K52099002	-0.102235	2	-0.102235	0.188021	-0.102235
forskolin	-0.102204	65	-0.146258	0.15594	-0.102204
BRD-K51696048	-0.102121	4	-0.0898834	0.120436	-0.102121
zafirlukast	-0.10211	3	-0.0447648	0.123656	-0.10211
BRD-K01806521	-0.102108	3	-0.155022	0.1503	-0.102108
BRD-K43256821	-0.102086	2	-0.102086	0.13477	-0.102086
BRD-K72787121	-0.102026	4	-0.182149	0.207936	-0.102026
gangaleoidin	-0.101955	4	-0.120625	0.0660781	-0.101955
BRD-M24732042	-0.101866	1	-0.101866	NA	-0.101866
pemetrexed	-0.101866	17	-0.176871	0.140239	-0.101866
BRD-K50325283	-0.101822	1	-0.101822	NA	-0.101822
doxylamine	-0.101776	5	-0.124008	0.120058	-0.101776
BRD-K63375110	-0.101744	2	-0.101744	0.125784	-0.101744
tipifarnib	-0.101715	31	-0.141178	0.121975	-0.101715
BRD-K26545157	-0.101638	1	-0.101638	NA	-0.101638
BRD-K53067088	-0.101621	1	-0.101621	NA	-0.101621
BRD-K98950492	-0.101601	1	-0.101601	NA	-0.101601
BRD-K95842463	-0.101569	3	-0.104511	0.095948	-0.101569
aspirin	-0.101525	1	-0.101525	NA	-0.101525
BRD-K06083657	-0.101476	2	-0.101476	0.0307688	-0.101476
BRD-K96663038	-0.101474	1	-0.101474	NA	-0.101474
BRD-K82234732	-0.101437	1	-0.101437	NA	-0.101437
BRD-K32132269	-0.101418	3	-0.141411	0.122788	-0.101418
BRD-K59019422	-0.101394	18	-0.1581	0.175634	-0.101394
BRD-K27064849	-0.101229	2	-0.101229	0.168549	-0.101229
BRD-K36296949	-0.101167	1	-0.101167	NA	-0.101167
BRD-K95895342	-0.101096	2	-0.101096	0.0496855	-0.101096
BRD-K22322324	-0.101054	5	-0.138008	0.0965036	-0.101054
BRD-K19433082	-0.100904	6	-0.153114	0.131781	-0.100904
BRD-K03358980	-0.10087	6	-0.0922249	0.106798	-0.10087
BRD-K80313395	-0.100864	1	-0.100864	NA	-0.100864
ST-003833	-0.100861	5	-0.182802	0.161484	-0.100861
PIT	-0.100849	5	-0.136626	0.0757092	-0.100849
BRD-K18793708	-0.100738	1	-0.100738	NA	-0.100738
BRD-K79779816	-0.100711	4	-0.103691	0.105455	-0.100711
BRD-K74109131	-0.100613	5	-0.19764	0.155338	-0.100613
eugenol	-0.100572	6	-0.124618	0.0788051	-0.100572
BRD-K50883617	-0.100533	1	-0.100533	NA	-0.100533
BRD-K40274786	-0.100533	4	-0.116474	0.0656313	-0.100533
BRD-K76772814	-0.100522	4	-0.0890798	0.0850564	-0.100522
BRD-K47663354	-0.100455	1	-0.100455	NA	-0.100455
BAY-K8644	-0.100343	25	-0.130953	0.10623	-0.100343
TUL_XXI035	-0.100304	8	-0.17331	0.153256	-0.100304
rilmenidine	-0.100251	27	-0.142466	0.1547	-0.100251
hydrastine	-0.100211	3	-0.138875	0.0923381	-0.100211
BRD-K57293132	-0.10021	3	-0.178478	0.218937	-0.10021
BRD-K59893964	-0.100124	1	-0.100124	NA	-0.100124
MDL-73005EF	-0.100101	5	-0.132323	0.108799	-0.100101
BRD-K78438907	-0.100045	3	-0.0677914	0.117603	-0.100045
BRD-K48924007	-0.0999917	3	-0.120033	0.0667736	-0.0999917
BRD-K09703570	-0.0999856	2	-0.0999856	0.1522	-0.0999856
BRD-K56477805	-0.0998504	23	-0.121595	0.130873	-0.0998504
BRD-K64882872	-0.0998215	1	-0.0998215	NA	-0.0998215
BRD-K48969316	-0.0997811	2	-0.0997811	0.12159	-0.0997811
BRD-K57480017	-0.0997652	5	-0.133857	0.0845808	-0.0997652
tyrphostin-B44	-0.0997576	4	-0.13336	0.0953128	-0.0997576
dipropyl-5ct	-0.0997478	3	-0.117485	0.0748247	-0.0997478
BRD-K88487973	-0.0996784	1	-0.0996784	NA	-0.0996784
BRD-K36418235	-0.0996746	1	-0.0996746	NA	-0.0996746
BRD-K94655951	-0.0995416	2	-0.0995416	0.129029	-0.0995416
BRD-K81461172	-0.0995007	2	-0.0995007	0.151037	-0.0995007
2',5'-dideoxyadenosine	-0.0994789	23	-0.136249	0.137501	-0.0994789
BRD-K13697129	-0.0993921	1	-0.0993921	NA	-0.0993921
resorcinol	-0.0993835	7	-0.139951	0.11589	-0.0993835
BRD-K87947740	-0.0993474	1	-0.0993474	NA	-0.0993474
BRD-K18970629	-0.0992699	2	-0.0992699	0.106419	-0.0992699
cefdinir	-0.099231	3	-0.139849	0.0867053	-0.099231
BRD-K19971276	-0.0991671	1	-0.0991671	NA	-0.0991671
SA-1463838	-0.0991516	3	-0.0844636	0.131626	-0.0991516
BRD-K69834151	-0.0991472	2	-0.0991472	0.133286	-0.0991472
BRD-K03464662	-0.0991124	2	-0.0991124	0.108076	-0.0991124
IKK-inhibitor-X	-0.099103	24	-0.135568	0.119365	-0.099103
chromanol	-0.0990675	4	-0.0712535	0.111362	-0.0990675
clonidine	-0.0990672	24	-0.134849	0.10681	-0.0990672
5-methylhydantoin	-0.0989734	4	-0.159106	0.139273	-0.0989734
sulfadoxine	-0.0989488	1	-0.0989488	NA	-0.0989488
EMF-sumo1-6	-0.098813	5	-0.151546	0.140006	-0.098813
ST-024029	-0.0988049	5	-0.141301	0.0862998	-0.0988049
BRD-K32598858	-0.0987975	3	-0.133722	0.0934685	-0.0987975
BRD-K04574057	-0.0987748	1	-0.0987748	NA	-0.0987748
BRD-A11968133	-0.0987689	2	-0.0987689	0.118609	-0.0987689
PKCbeta-inhibitor	-0.0987047	52	-0.140493	0.126145	-0.0987047
BRD-K65222708	-0.0986968	1	-0.0986968	NA	-0.0986968
BRD-K15626512	-0.0986559	1	-0.0986559	NA	-0.0986559
BRD-K45501379	-0.0985498	1	-0.0985498	NA	-0.0985498
BMS-182874	-0.0985337	4	-0.112977	0.0756925	-0.0985337
BRD-K96157570	-0.098508	4	-0.146974	0.14856	-0.098508
BRD-K48047626	-0.0983983	2	-0.0983983	0.0380133	-0.0983983
BRD-K39701065	-0.09839	1	-0.09839	NA	-0.09839
BRD-K71095875	-0.0983249	1	-0.0983249	NA	-0.0983249
BRD-K41096823	-0.0982635	1	-0.0982635	NA	-0.0982635
lamivudine	-0.0980891	5	-0.133673	0.127113	-0.0980891
voriconazole	-0.0980676	11	-0.122916	0.148376	-0.0980676
BRD-K15318079	-0.0980628	1	-0.0980628	NA	-0.0980628
BRD-K42478399	-0.0979791	2	-0.0979791	0.0254763	-0.0979791
nomilin	-0.0979652	2	-0.0979652	0.106268	-0.0979652
BAS-09104376	-0.097957	8	-0.0810551	0.103201	-0.097957
BRD-K68495126	-0.097925	3	-0.153067	0.0990297	-0.097925
BRD-K04156788	-0.0978927	9	-0.0704908	0.152289	-0.0978927
entecavir	-0.097802	5	-0.232515	0.207496	-0.097802
BRD-K57309821	-0.0977842	8	-0.085503	0.104316	-0.0977842
BAY-36-7620	-0.0976711	5	-0.159317	0.144323	-0.0976711
BRD-K76363932	-0.0976237	2	-0.0976237	0.116544	-0.0976237
BRD-K57975631	-0.0976176	2	-0.0976176	0.0339672	-0.0976176
dihydro-7-desacetyldeoxygedunin	-0.0975834	7	-0.153898	0.101935	-0.0975834
BRD-K54729370	-0.0974698	1	-0.0974698	NA	-0.0974698
tropisetron	-0.097469	11	-0.143211	0.135984	-0.097469
SD-8-006	-0.0973865	3	-0.144744	0.12052	-0.0973865
BRD-K28040935	-0.0973711	4	-0.150309	0.156789	-0.0973711
BRD-K99842945	-0.0973194	4	-0.181909	0.194713	-0.0973194
neurodazine	-0.0973038	10	-0.180865	0.184452	-0.0973038
[truncated: 10,443 more rows]

## Sheet: Table S6
Cellline	cor
EFO27	0.405495
T3M10	0.391048
COV644	0.382732
PC3	0.368157
OV7	0.365324
MDAMB231	0.35269
BT20	0.34608
SNUC5	0.330201
HS578T	0.329201
AGS	0.324546
HCC15	0.312495
SKLU1	0.312256
SNGM	0.307495
RMGI	0.291842
A549	0.287203
MDST8	0.277607
U2OS	0.2735
HCT116	0.271423
NCIH508	0.263502
A375	0.260663
LOVO	0.256787
HT115	0.24773
DV90	0.241931
HT29	0.236453
HEC108	0.233749
CL34	0.231058
SKBR3	0.226315
SNUC4	0.221559
SKMEL28	0.221331
MCF7	0.217172
JHUEM2	0.207744
SW948	0.204404
HEPG2	0.198541
TYKNU	0.192951
SW620	0.192183
NCIH1299	0.19203
RKO	0.185902
A673	0.174121
SKMEL1	0.145976
U266B1	0.13777
WSUDLCL2	0.130056
HL60	0.0995122
NCIH716	0.0935585
PL21	0.0911219
VCAP	0.0910031
THP1	0.0687556
NOMO1	0.0511291
SKM1	0.0271315
NCIH1694	0.00982916
U937	0.00628638
JURKAT	-0.00669285

## Sheet: Table S7
target	score	p	padj
HCAR2	0.542715	0	0
SCN4A	0.459593	0	0
ATP4A	0.402994	0.000705882	0.0207395
ATP4B	0.402994	0.000705882	0.0207395
PDE6D	0.339429	0.00182353	0.0450047
RXRA	0.337586	0	0
ALOX15	0.268688	0	0
CACNA1C	0.261	0	0
ACE	0.241357	0.00182353	0.0450047
CA7	0.236717	0	0
CA1	0.236227	0.000176471	0.00837557
PPARD	0.229718	0	0
THRB	0.226423	0	0
CA14	0.226363	0.000352941	0.0128097
CA12	0.224777	5.88E-05	0.00329947
MAOB	0.219864	0.000294118	0.0113419
CYP19A1	0.219577	0.00182353	0.0450047
CA4	0.215324	0.000470588	0.0161307
CA9	0.209899	0.000647059	0.0207395
CA2	0.208818	0.000235294	0.0103697
NPSR1	0.202365	0	0
GBA	0.188807	0.000117647	0.00604902
PPARG	0.185645	0.000294118	0.0113419
CYP1A2	0.131221	0	0
TSHR	0.119201	0.00129412	0.0362941
HTR3B	0.26712	0.00247059	0.0525639
HTR3C	0.26712	0.00247059	0.0525639
HTR3D	0.26712	0.00247059	0.0525639
HTR3E	0.26712	0.00247059	0.0525639
CA5A	0.200875	0.00347059	0.062779
CACNA1D	0.199161	0.00352941	0.062779
PDE11A	0.339429	0.00376471	0.062779
PDE6A	0.339429	0.00376471	0.062779
PDE6B	0.339429	0.00376471	0.062779
PDE6C	0.339429	0.00376471	0.062779
PDE6G	0.339429	0.00376471	0.062779
PDE6H	0.339429	0.00376471	0.062779
CA5B	0.199617	0.00394118	0.0639923
CHRNB4	0.33138	0.00429412	0.0679351
CA6	0.190515	0.00458824	0.0707735
GABRB2	0.240064	0.00564706	0.0849813
ADRB2	0.167729	0.00764706	0.112339
CYP2C8	0.217871	0.00794118	0.113947
PDE4D	0.235308	0.00882353	0.12373
CHRNA1	0.376857	0.00970588	0.124761
CHRNB1	0.376857	0.00970588	0.124761
CHRND	0.376857	0.00970588	0.124761
CHRNG	0.376857	0.00970588	0.124761
AR	0.127226	0.0107647	0.126002
CA13	0.223921	0.0107647	0.126002
CYSLTR2	0.334196	0.0108235	0.126002
HTR1F	0.432381	0.0101176	0.126002
LTA4H	0.30717	0.0108235	0.126002
HTR1A	0.145324	0.0122353	0.1398
ADRB1	0.154411	0.0148235	0.166293
CA3	0.192862	0.0159412	0.173193
CYP11B2	0.260988	0.016	0.173193
CYSLTR1	0.274244	0.0167059	0.174704
STK33	0.208598	0.0164706	0.174704
PTGS1	0.137003	0.019	0.195383
HTR3A	0.194345	0.0194706	0.19694
HTR1D	0.205434	0.0224118	0.212739
MAOA	0.153969	0.0215294	0.212739
PPARA	0.203161	0.0224118	0.212739
SCN9A	0.209392	0.0224118	0.212739
NOS2	0.476066	0.0234118	0.218865
CYP2C9	0.0953675	0.0294706	0.262355
HTR1B	0.196998	0.0297647	0.262355
PDE4B	0.206274	0.0297059	0.262355
PDE4C	0.206274	0.0297059	0.262355
CYP11B1	0.260988	0.0331176	0.287797
PRCP	0.367882	0.0346471	0.296906
EDNRA	0.25683	0.0357647	0.302285
HRH4	0.177328	0.0382353	0.302451
HTR4	0.273065	0.0371176	0.302451
MTNR1A	0.304055	0.0374118	0.302451
MTNR1B	0.304055	0.0374118	0.302451
NISCH	0.19278	0.0378235	0.302451
TRPM8	0.303938	0.0394706	0.30827
ABCC8	0.267687	0.0426471	0.328915
TNKS2	0.209298	0.0521765	0.397443
HSD17B3	0.27988	0.0572353	0.430661
RARA	0.248445	0.0605882	0.445035
RARB	0.248445	0.0605882	0.445035
CHRNA7	0.212866	0.0616471	0.447485
ADRA1A	0.117101	0.0634118	0.454943
ABCC4	0.124622	0.0695882	0.493517
FNTB	0.429211	0.0732941	0.508118
GABRG2	0.16333	0.0732941	0.508118
CHRNA3	0.218507	0.0754706	0.511707
KCNA5	0.26509	0.0751176	0.511707
FFAR1	0.215711	0.0792941	0.531788
ADORA2B	0.209395	0.0838824	0.55651
EDNRB	0.410622	0.0854706	0.561014
PARP2	0.247516	0.0923529	0.599808
CHRNA4	0.181839	0.0961765	0.611762
CHRNB2	0.181839	0.0961765	0.611762
DRD2	0.0927717	0.103059	0.642296
TNKS	0.186181	0.102176	0.642296
BCHE	0.14687	0.104471	0.644584
PARP1	0.176531	0.115765	0.707196
THRA	0.226423	0.117706	0.712005
DRD5	0.140179	0.122	0.723788
ITGB3	0.264054	0.121235	0.723788
PDE5A	0.14882	0.124941	0.733073
PTGS2	0.106015	0.125941	0.733073
GABRA2	0.140333	0.130294	0.751322
PDE10A	0.193791	0.136471	0.769435
PDE3B	0.145514	0.135353	0.769435
SLC22A2	0.110764	0.137176	0.769435
ACHE	0.10235	0.138765	0.770602
SCN2A	0.0940515	0.139882	0.770602
PDE7A	0.211286	0.145412	0.793974
HTR5A	0.151877	0.147118	0.796242
CYP2B6	0.13869	0.153882	0.820125
GPR17	0.205568	0.157588	0.820125
PDE1A	0.170063	0.158176	0.820125
PDE1B	0.170063	0.158176	0.820125
PDE1C	0.170063	0.158176	0.820125
RARG	0.18147	0.160529	0.825389
SLC22A8	0.149531	0.166176	0.847363
MAP2K1	0.112421	0.168882	0.854102
GLO1	0.154007	0.171	0.85778
GABRB3	0.132593	0.175176	0.864671
NQO2	0.139763	0.174882	0.864671
ADRA1B	0.0949938	0.178	0.871635
PDE3A	0.129409	0.183471	0.891349
ALOX5	0.119187	0.189235	0.909041
GRM5	0.21016	0.190059	0.909041
APOBEC3G	0.111613	0.195824	0.914994
HSD17B1	0.184406	0.195294	0.914994
IKBKB	0.16545	0.195706	0.914994
MAP3K10	0.133664	0.197235	0.914994
KCNJ11	0.144918	0.209	0.962336
PLA2G1B	0.198366	0.212647	0.971876
CACNA1S	0.0974293	0.216412	0.973152
CLK1	0.108889	0.219235	0.973152
FNTA	0.277185	0.218824	0.973152
HTR7	0.0945772	0.216941	0.973152
ABCC1	0.112052	0.240882	0.980395
ACE2	0.155915	0.245824	0.980395
ADRA1D	0.0763053	0.247824	0.980395
ADRA2A	0.0758377	0.225647	0.980395
CYP17A1	0.12231	0.248824	0.980395
DPP4	0.15356	0.251412	0.980395
DYRK3	0.143321	0.245176	0.980395
GABRA1	0.109759	0.235059	0.980395
GABRA6	0.119746	0.240824	0.980395
GABRB1	0.116321	0.241	0.980395
GABRD	0.119746	0.254235	0.980395
GABRE	0.119746	0.254235	0.980395
GABRG1	0.119746	0.254235	0.980395
GABRG3	0.119746	0.254235	0.980395
GABRP	0.119746	0.254235	0.980395
GABRQ	0.119746	0.254235	0.980395
NOX1	0.256921	0.243	0.980395
PRKACB	0.132032	0.237882	0.980395
SCN1A	0.0811172	0.239	0.980395
SCN3A	0.0811172	0.239941	0.980395
SHBG	0.10056	0.229824	0.980395
CLK3	0.130205	0.257706	0.987606
CTDSP1	0.138521	0.259647	0.988903
GRIN2B	0.104691	0.265647	0.993359
PTK6	0.103072	0.262824	0.993359
RORC	0.0835485	0.265588	0.993359
ABCB1	-0.0390863	0.993529	1
ABCB11	-0.0526796	0.999941	1
ABCC2	-0.038305	0.757647	1
ABCC9	0.104963	0.340471	1
ABCG2	-0.0691095	0.968176	1
ABL1	-0.0207873	0.948294	1
ABL2	-0.149836	0.999824	1
ACVR1	-0.113386	0.963706	1
ACVR1B	-0.248502	0.986882	1
ACVRL1	-0.248502	0.994471	1
ADORA1	0.0472494	0.528824	1
ADORA2A	0.00775143	0.771353	1
ADORA3	0.0737489	0.294353	1
ADRA2B	0.0619428	0.411647	1
ADRA2C	0.0527438	0.536059	1
ADRB3	0.0802366	0.315882	1
AGTR1	-0.0096453	0.721294	1
AGTR2	0.00621441	0.616588	1
AKR1B1	0.0274526	0.649588	1
AKR1C1	0.0833157	0.410412	1
AKR1C3	0.0871265	0.389118	1
AKT1	-0.14722	0.907647	1
AKT2	-0.256671	0.953059	1
AKT3	-0.113094	0.866176	1
ALK	-0.0215787	0.884353	1
ALOX12	-0.216621	1	1
ALPI	0.16957	0.335353	1
ALPL	0.149441	0.302824	1
AMY1A	0.00952202	0.589588	1
AOX1	-0.0867219	0.947824	1
APAF1	-0.0641398	0.685059	1
APEX1	-0.0658808	1	1
ATG4B	-0.0439505	0.659353	1
ATM	0.0306756	0.536294	1
ATP1A1	-0.258657	0.980941	1
ATP1A2	-0.258657	0.980941	1
ATP1A3	-0.258657	0.980941	1
ATP1A4	-0.258657	0.980941	1
ATP1B1	-0.258657	0.980941	1
ATP1B2	-0.258657	0.980941	1
ATP1B3	-0.258657	0.980941	1
AURKA	-0.0211737	0.867941	1
AURKB	0.0577684	0.474176	1
AURKC	0.0897454	0.283412	1
AVPR1A	0.0121535	0.619647	1
AVPR2	-0.0774828	0.770647	1
AXL	-0.00505263	0.853706	1
BACE1	-0.0272114	0.727235	1
BCL2	0.0545936	0.495	1
BCL2L1	0.101036	0.37	1
BDKRB2	-0.192328	0.843059	1
BLK	-0.0319399	0.948941	1
BMPR1A	-0.248502	0.976	1
BMX	-0.0922804	0.944765	1
BRAF	-0.0154037	0.811059	1
BRSK1	0.012862	0.635471	1
BTK	-0.0385176	0.901294	1
CACNA1B	0.0271462	0.587588	1
CAMK2A	0.0333489	0.586824	1
CAMK2B	-0.00890809	0.769588	1
CAMK2D	-0.0301911	0.850471	1
CAMK2G	-0.00476819	0.745588	1
CAMKK2	-0.0857808	0.937118	1
CASP1	-0.092779	0.988294	1
CASP3	0.107047	0.338059	1
CCKAR	0.0902843	0.429118	1
CCKBR	0.00717297	0.570294	1
CCNA1	0.0457222	0.527706	1
CCNA2	0.00690459	0.708235	1
CCNB1	0.0287343	0.625059	1
CCNB2	0.0785309	0.373941	1
CCNB3	0.0785309	0.373941	1
CCND1	-0.21171	0.991118	1
CCND2	-0.260944	0.907118	1
CCND3	-0.217857	0.931	1
CCNE1	-0.0530568	0.884235	1
CCNE2	-0.0794697	0.889765	1
CCNH	-0.187642	0.907235	1
CCNT1	-0.0556377	0.818353	1
CCR2	-0.0411034	0.699529	1
CCR4	-0.0904774	0.785588	1
CDC25B	-0.428469	0.926471	1
CDC42BPA	0.0845926	0.367412	1
CDK1	0.0127859	0.729294	1
CDK2	0.00348488	0.787824	1
CDK4	-0.215143	0.998235	1
CDK5	0.021114	0.696059	1
CDK5R1	0.0179738	0.672118	1
CDK6	-0.122538	0.875882	1
CDK7	-0.134049	0.998118	1
CDK8	-0.0789259	0.916235	1
CDK9	-0.099074	0.952647	1
CHEK1	-0.158909	0.989118	1
CHEK2	-0.0190618	0.814882	1
CHRM1	-0.00193465	0.956471	1
CHRM2	-0.00653429	0.95	1
CHRM3	-0.00644286	0.951294	1
CHRM4	-0.0411936	0.995588	1
CHRM5	-0.00883733	0.957176	1
CHUK	-0.0997443	0.845	1
CLK2	0.052845	0.511882	1
CLK4	0.022579	0.685235	1
CNR1	0.0412061	0.558529	1
CNR2	0.00579606	0.603118	1
CSF1R	-0.0952239	0.997353	1
CSK	0.045588	0.552118	1
CSNK1A1	0.0113633	0.667588	1
CSNK1D	0.0345711	0.586824	1
CSNK1E	-0.17869	0.998412	1
CSNK1G1	0.0696553	0.439412	1
CSNK1G2	0.0122949	0.622	1
CSNK2A1	0.0648663	0.439529	1
CTSB	-0.0360231	0.542353	1
CTSK	0.14189	0.361647	1
CXCR1	0.0106876	0.624824	1
CXCR2	0.0378807	0.517647	1
CXCR4	0.127341	0.319	1
CYP1A1	0.0956652	0.318706	1
CYP1B1	0.0956652	0.287294	1
CYP2C19	0.0218488	0.950529	1
CYP2D6	0.0414525	0.788529	1
CYP3A4	-0.00875378	1	1
CYP51A1	0.0508864	0.501353	1
DAPK3	-0.127111	0.983059	1
DDR1	-0.0147971	0.890412	1
DDR2	-0.0594683	0.963235	1
DHCR7	-0.222294	0.875412	1
DHFR	0.114961	0.321706	1
DNMT1	-0.00638064	0.595118	1
DRD1	0.0211299	0.956941	1
DRD3	0.0561775	0.493471	1
DRD4	0.0378928	0.660647	1
DUSP3	0.0330668	0.527	1
DYRK1A	0.073896	0.388588	1
DYRK1B	0.0625083	0.461706	1
DYRK2	0.0739485	0.405529	1
EBP	-0.0297599	0.838059	1
EBPL	-0.0811898	0.715412	1
EGFR	-0.0448886	0.996882	1
EIF2AK2	0.0407292	0.554529	1
EPHA2	-0.0253312	0.846941	1
EPHB2	0.0575038	0.483412	1
EPHB4	-0.0600844	0.953176	1
EPHX2	0.06803	0.450353	1
ERBB2	-0.0662925	0.993294	1
ERBB4	0.0710382	0.399588	1
ESR1	0.0194128	0.870118	1
ESR2	-0.00419203	0.834471	1
ESRRA	0.000116399	0.632294	1
ESRRB	0.066495	0.449471	1
ESRRG	-0.000265385	0.623882	1
F2	-0.15053	0.94	1
F3	-0.16697	0.925471	1
FAAH	0.0341809	0.524235	1
FER	-0.0646878	0.941118	1
FES	0.0772334	0.383706	1
FGFR1	-0.000518571	0.816765	1
FGFR2	-0.0967194	0.983176	1
FGFR3	0.0118313	0.718882	1
FGFR4	-0.028443	0.844118	1
FKBP1A	-0.2174	0.960529	1
FKBP1B	-0.279869	0.966588	1
FLT1	0.0342461	0.647941	1
FLT3	-0.0383087	0.979824	1
FLT4	0.0227451	0.717235	1
FRK	0.0150165	0.766353	1
FXYD2	-0.258657	0.980941	1
FYN	-0.0451423	0.994882	1
G6PD	-0.016246	0.616294	1
GAA	-0.197742	1	1
GABRA3	0.0696204	0.425118	1
GABRA4	0.0705282	0.427235	1
GABRA5	0.0336701	0.580941	1
GPBAR1	0.00833086	0.67	1
GPR35	0.0261527	0.614118	1
GPR55	-0.107515	0.815588	1
GRIN1	0.0585076	0.471765	1
GRIN2A	0.0222107	0.643529	1
GRIN2C	0.0785593	0.384882	1
GRIN2D	0.0785593	0.384882	1
GRIN3A	0.0785593	0.384882	1
GRIN3B	0.0785593	0.384882	1
GRM1	0.222338	0.276176	1
GSK3A	0.0713777	0.424824	1
GSK3B	0.0116453	0.702176	1
HCK	-0.0548593	0.969059	1
HDAC1	-0.145799	0.996824	1
HDAC10	-0.127943	0.987	1
HDAC11	-0.144798	0.989235	1
HDAC2	-0.16081	0.997529	1
HDAC3	-0.185304	0.998588	1
HDAC4	-0.145835	0.992059	1
HDAC5	-0.145835	0.992059	1
HDAC6	-0.113316	0.990882	1
HDAC7	-0.145835	0.992059	1
HDAC8	-0.170988	0.997941	1
HDAC9	-0.145835	0.992059	1
HIF1A	-0.457285	1	1
HIPK2	-0.0738084	0.929294	1
HIPK4	-0.020752	0.880706	1
HKDC1	-0.312918	0.814706	1
HMGCR	-0.0490668	0.825471	1
HPGD	0.0482872	0.595882	1
HRH1	0.0571854	0.479412	1
HRH2	0.0150635	0.806	1
HRH3	0.083199	0.369882	1
HSD17B2	-0.124792	0.770471	1
HSP90AA1	-0.0065105	0.842765	1
HSP90AB1	0.00949644	0.665353	1
HTR2A	0.0394863	0.721882	1
HTR2B	0.0408154	0.702118	1
HTR2C	0.0635161	0.384529	1
HTR6	0.0297808	0.785059	1
IDO1	-0.135379	0.966235	1
IGF1R	-9.42e-05	0.718529	1
INSR	0.0689062	0.422471	1
IRAK1	-0.0495755	0.934	1
IRAK4	-0.00178513	0.745529	1
ITK	-0.0279786	0.842765	1
JAK1	0.0238424	0.617294	1
JAK2	-0.000127998	0.799824	1
JAK3	-0.0307414	0.915118	1
KARS	-0.0635011	0.565294	1
KCNA3	-0.010533	0.659941	1
KCNH2	0.0345909	0.821882	1
KDR	-0.00037369	0.875941	1
KIF11	-0.0501636	0.718824	1
KIT	-0.0835322	0.998471	1
LCK	0.00103436	0.912059	1
LIMK1	0.0211936	0.648235	1
LRRK2	-0.0981723	0.974294	1
LTK	0.00896196	0.749588	1
LYN	-0.058433	0.983059	1
MAP2K2	0.0861521	0.309235	1
MAP4K2	-0.0921887	0.989059	1
MAP4K4	0.0168535	0.736529	1
MAP4K5	0.0268967	0.683706	1
MAPK1	0.0430003	0.702471	1
MAPK10	-0.0783553	0.975235	1
MAPK11	0.0616539	0.463588	1
MAPK12	0.0365875	0.564588	1
MAPK13	0.0378507	0.559941	1
MAPK14	0.0580562	0.473353	1
MAPK3	0.0101438	0.667294	1
MAPK8	-0.0623783	0.922882	1
MAPK9	-0.0156007	0.849529	1
MAPKAPK2	-0.343126	0.996588	1
MARK2	0.041471	0.542882	1
MARK3	-0.011433	0.718765	1
MARK4	-0.0296647	0.713	1
MC3R	-0.232234	0.967588	1
MC4R	-0.27997	0.993294	1
MC5R	-0.125387	0.929294	1
MCL1	-0.0728451	0.870824	1
MELK	-0.0379008	0.847529	1
MET	-0.0270931	0.916706	1
MGAM	-0.138224	0.781	1
MINK1	0.01341	0.746882	1
MKNK1	-0.125961	0.984	1
MKNK2	-0.0397544	0.917294	1
MMP1	0.100757	0.337941	1
MMP12	-0.0479575	0.712176	1
MMP13	0.115438	0.280059	1
MMP14	0.146303	0.300824	1
MMP2	0.00913167	0.67	1
MMP3	0.118694	0.287235	1
MMP8	0.0661599	0.462647	1
MMP9	-0.0151829	0.777941	1
MPI	-0.0874212	0.591647	1
MST1R	-0.0480437	0.882118	1
MTOR	-0.300911	1	1
MYLK	-0.0656406	0.917176	1
NCOA1	-0.132155	0.630059	1
NCOA3	-0.183081	0.900765	1
NCOR2	0.0170941	0.630824	1
NEK2	-0.0618025	0.911647	1
NEK4	-0.0173752	0.511118	1
NFKB1	-0.00111385	0.970529	1
NFKB2	-0.00111385	0.631118	1
NOD2	0.100612	0.406706	1
NOX4	-0.0644214	0.747059	1
NPY1R	-0.0456067	0.549	1
NPY2R	-0.00173618	0.504941	1
NR0B1	0.121147	0.305294	1
NR1H2	0.0924647	0.400059	1
NR1H3	-0.0316038	0.526941	1
NR1H4	0.0250577	0.752	1
NR1I2	0.0717838	0.364588	1
NR3C1	0.000333626	0.956412	1
NR3C2	0.0725781	0.406118	1
NTRK1	-0.00875777	0.816294	1
NTRK2	-0.00995354	0.816235	1
NTRK3	-0.0693082	0.949647	1
OPRD1	-0.076987	0.983765	1
OPRK1	-0.00122196	0.854706	1
OPRL1	-0.216126	0.865588	1
OPRM1	-0.0697161	0.989882	1
OXER1	0.10887	0.337471	1
PAK1	-0.0368968	0.798294	1
PAK4	-0.0993171	0.930824	1
PDE2A	0.12497	0.311765	1
PDE4A	0.0553839	0.489059	1
PDGFRA	-0.0439918	0.972706	1
PDGFRB	-0.0244739	0.935471	1
PDPK1	0.0444767	0.524235	1
PGGT1B	0.186171	0.310765	1
PGR	0.0573557	0.476882	1
PHKG2	-0.0927391	0.948706	1
PHOSPHO1	0.0294188	0.540529	1
PI4KB	-0.125944	0.947176	1
PIK3C2B	-0.390694	0.999882	1
PIK3C3	-0.423557	0.998412	1
PIK3CA	-0.153975	0.985118	1
PIK3CB	-0.10077	0.881294	1
PIK3CD	-0.159816	0.975176	1
PIK3CG	-0.129905	0.978235	1
PIK3R1	-0.34951	0.999588	1
PIM1	0.00210869	0.745588	1
PIM3	-0.095687	0.927	1
PKN1	-0.00801343	0.758882	1
PKN2	0.0757032	0.399059	1
PLAU	0.137286	0.295471	1
PLD1	-0.23567	0.887176	1
PLD2	-0.23567	0.887176	1
PLK1	-0.134513	0.997882	1
PLK3	-0.0937961	0.871588	1
PLK4	0.0592272	0.465235	1
PMM2	-0.173494	0.678235	1
PPP3CA	-0.279869	0.919294	1
PRKAA1	-0.12235	0.977	1
PRKACA	0.0995574	0.328235	1
PRKACG	0.132032	0.274529	1
PRKCA	-0.00409672	0.722471	1
PRKCB	-0.0829127	0.903824	1
PRKCD	-0.0809667	0.961353	1
PRKCE	-0.0456624	0.872588	1
PRKCG	-0.0217581	0.767471	1
PRKCH	-0.0512142	0.831176	1
PRKCI	-0.0537758	0.792647	1
PRKCQ	-0.0641807	0.923235	1
PRKCZ	-0.0244853	0.741	1
PRKD1	-0.0389359	0.850882	1
PRKD2	0.087534	0.326588	1
PRKD3	-0.0162853	0.837412	1
PRKDC	-0.206028	0.983706	1
PRKG1	-0.0324871	0.717235	1
PRKX	-0.0248996	0.701	1
PRNP	0.0587254	0.474882	1
PSMB1	-0.28204	0.783824	1
PSMB2	-0.311202	0.812412	1
PSMB5	-0.311202	0.812412	1
PTAFR	-0.0840319	0.714765	1
PTGER3	0.0506309	0.506471	1
PTGER4	0.0550267	0.497765	1
PTGIR	0.111063	0.347059	1
PTK2	-0.0399967	0.888412	1
PTK2B	-0.0194641	0.818294	1
PTPN1	-0.0519887	0.671294	1
PTPN22	-0.0316142	0.533529	1
RAF1	0.0312523	0.609706	1
RELA	-0.0389656	0.721353	1
REN	0.140932	0.282882	1
RET	0.00168677	0.866765	1
RIPK2	0.039721	0.587353	1
ROCK1	0.0697297	0.418471	1
ROCK2	0.069649	0.412353	1
RORA	0.0317145	0.469	1
ROS1	-0.00157196	0.694235	1
RPS6KA1	-0.116148	0.975529	1
RPS6KA3	-0.0561392	0.877882	1
RPS6KA5	-0.0157709	0.751647	1
RPS6KB1	0.0498431	0.52	1
SCN5A	0.069584	0.390235	1
SCNN1A	0.0786366	0.417353	1
SENP7	0.198023	0.304941	1
SGK2	0.0704122	0.433059	1
SIGMAR1	0.0515035	0.547647	1
SIK2	0.0246058	0.659647	1
SIRT1	0.188082	0.31	1
SIRT2	0.136845	0.284765	1
SLC10A1	-0.11997	0.831	1
SLC22A1	0.0564589	0.481118	1
SLC22A11	0.145637	0.312588	1
SLC22A3	-0.0550526	0.902529	1
SLC22A6	0.097126	0.289824	1
SLC29A1	-0.0159368	0.652647	1
SLC47A1	0.0842563	0.274529	1
SLC47A2	0.0206098	0.682412	1
SLC6A2	0.00641077	0.957471	1
SLC6A3	-0.0459874	0.999294	1
SLC6A4	0.00837078	0.938471	1
SLCO1B1	-0.0338116	0.939118	1
SLCO1B3	-0.133817	0.997471	1
SLCO2B1	-0.0592046	0.674882	1
SLCO4C1	-0.172375	0.894412	1
SLK	0.0831013	0.290059	1
SMO	0.0786933	0.424235	1
SOAT1	-0.0691747	0.568765	1
SPHK1	-0.359215	0.857529	1
SRC	0.019863	0.769647	1
SRMS	0.0986411	0.292118	1
SRPK1	-0.021915	0.784412	1
SSTR4	-0.0818669	0.576353	1
STAT3	-0.212072	0.975	1
STK17A	-0.0270097	0.863118	1
STK3	-0.0294534	0.882235	1
SYK	0.0290876	0.651824	1
TAAR1	0.0114703	0.622647	1
TACR1	-0.185292	0.984118	1
TACR2	-0.136371	0.999941	1
TACR3	0.221256	0.277118	1
TAOK1	0.00237055	0.780294	1
TBK1	-0.010837	0.771176	1
TBXA2R	0.19814	0.308059	1
TBXAS1	0.0285735	0.694	1
TEC	-0.00475017	0.721235	1
TEK	-0.0370247	0.916412	1
TERT	-0.131753	0.777647	1
TGFBR1	-0.0125034	0.755353	1
TGFBR2	-0.0582328	0.844588	1
TLR9	-0.0597803	0.557412	1
TNF	0.0755989	0.418294	1
TNK2	0.0677776	0.424765	1
TOP1	-0.121956	0.763706	1
TOP2A	-0.00931448	0.734588	1
TOP2B	0.0222488	0.578294	1
TRAP1	0.0820407	0.444118	1
TRPA1	0.105837	0.339412	1
TRPV1	0.0215719	0.666706	1
TSSK1B	0.0405382	0.528412	1
TUBA1A	-0.322746	0.999941	1
TUBA1B	-0.322746	0.999941	1
TUBA1C	-0.322746	0.999941	1
TUBA3C	-0.322746	0.999941	1
TUBA3E	-0.322746	0.999941	1
TUBA4A	-0.322746	0.999941	1
TUBB	-0.322746	0.999941	1
TUBB1	-0.322746	0.999941	1
TUBB2A	-0.322746	0.999941	1
TUBB2B	-0.322746	0.999941	1
TUBB3	-0.322746	0.999941	1
TUBB6	-0.322746	0.999941	1
TUBB8	-0.322746	0.999941	1
TXK	-0.00475017	0.797118	1
TYK2	0.0959081	0.270412	1
TYMS	-0.0560594	0.761235	1
TYRO3	-0.0268476	0.839176	1
UBE2N	-0.114282	0.866588	1
XBP1	-0.172962	0.891706	1
XDH	0.0183294	0.624647	1
YES1	0.0562791	0.486235	1
ZAP70	0.0656229	0.451529	1

[truncated: 4 more sheets: Table S8A, Table S8B, Table S8C, Table S9]
